# Supplementary material for: Transcriptome Profiles of Human Visceral Adipocytes in Obesity and Colorectal Cancer Unravel the Effects of Body Mass Index and Polyunsaturated Fatty Acids on Genes and Biological Processes Related to Tumorigenesis
Source: Front Immunol. 2019 Feb 19;10:265. doi: 10.3389/fimmu.2019.00265 (PMC6389660; doi:10.3389/fimmu.2019.00265)
Supplement: Supplementary file 1 [file Data_Sheet_1.xls]

## Sheet: Sheet1
Supplemetal Data1:Filtered raw counts matrix of all genes in the different categories of subjects
transcripts	87_nud48_nw_long	95_nudo51_nw_long	98_nudo52_nw_long	8_wat70_nw_long	11_wat66_nw_long	9_wat72_nw_long	63_nud41_nwcc_long	67_nud42_nwcc_long	77_nud45_nwcc_long	15_nud2_nwcc_long	18_nud5_nwcc_long	5_wc7_nwcc_long	84_nud47_ob_long	90_nudo49_ob_long	106_nudo57_ob_long	10_wat74_ob_long	19_nud6_ob_long	6_tv14_ob_long	130_nud70_obcc_long	136_nud73_obcc_long	4_wc6_obcc_long	3_wc5_obcc_long	7_nud1_obcc_long
ENST00000407847	3	7	15	37	60	33	17	25	27	16	33	24	25	15	42	5	16	25	8	14	36	31	68
ENST00000262487	9	1	3	26	81	41	4	23	4	11	8	11	17	17	10	35	30	40	8	9	41	55	33
ENST00000619850	22	15	4	30	44	14	33	13	4	10	7	4	22	11	37	8	21	16	16	20	38	32	28
ENST00000218176	30	20	25	59	34	31	61	35	46	19	4	10	16	38	82	29	27	27	22	33	65	58	27
ENST00000263257	34	28	39	62	77	74	74	162	101	30	17	17	18	13	127	43	24	81	22	85	87	31	62
ENST00000380607	26	23	13	25	44	90	5	9	12	2	23	7	21	27	22	14	9	23	9	16	30	23	26
ENST00000379597	45	0	5	0	0	18	22	22	0	0	0	0	58	43	50	0	0	0	22	22	40	28	18
ENST00000194155	65	118	127	41	91	79	71	110	105	55	48	84	153	58	4	97	60	141	26	120	126	73	105
ENST00000263707	21	4	0	27	56	6	34	308	27	23	0	10	24	121	31	19	55	66	96	143	88	112	37
ENST00000374395	18	15	32	15	116	64	9	115	5	24	17	19	89	29	73	62	15	37	12	60	70	78	125
ENST00000377918	17	13	10	91	94	147	9	39	30	10	39	7	33	4	104	44	96	106	13	35	110	85	62
ENST00000243298	8	19	30	50	45	85	21	34	13	11	35	22	32	27	43	59	64	68	5	31	64	55	55
ENST00000537055	45	37	15	77	44	81	49	34	31	39	77	48	22	30	27	47	16	139	41	21	52	53	68
ENST00000370167	6	13	19	19	10	14	5	4	5	3	10	34	10	14	25	45	26	12	106	7	68	45	35
ENST00000374719	26	4	0	7	34	18	7	19	21	10	23	0	0	41	15	0	9	1	12	22	44	88	39
ENST00000621161	12	8	1	15	83	32	18	9	15	0	16	1	29	23	20	15	15	12	32	17	48	31	33
ENST00000381655	74	118	29	35	41	59	35	29	8	4	114	58	126	64	59	59	108	53	7	59	80	33	8
ENST00000595464	59	9	7	12	25	15	11	66	22	7	5	0	76	22	17	13	10	7	36	26	40	17	10
ENST00000267889	19	65	23	25	54	29	17	34	28	8	5	15	36	20	16	7	14	18	3	6	17	52	18
ENST00000268070	21	7	37	11	36	26	0	31	20	3	4	9	7	13	19	7	18	19	15	18	18	13	49
ENST00000271417	46	16	25	48	112	53	9	15	12	0	37	8	26	12	8	25	17	19	26	6	103	70	33
ENST00000274643	30	20	34	26	45	16	34	55	23	0	22	20	27	13	17	17	27	17	18	21	14	21	21
ENST00000373165	24	29	16	36	62	33	0	20	12	11	18	0	50	20	0	0	11	18	11	19	31	37	27
ENST00000325980	6	1	2	2	11	5	6	11	7	6	6	0	23	3	11	0	5	12	26	10	21	25	31
ENST00000282018	5	10	4	111	79	159	7	14	23	11	33	63	20	30	39	42	28	75	86	15	85	58	28
ENST00000286307	192	163	158	59	91	63	176	409	169	25	30	29	255	138	228	34	33	66	115	327	50	25	48
ENST00000287590	96	17	3	77	98	144	59	60	32	18	33	4	59	45	48	103	23	68	48	46	137	99	65
ENST00000291495	43	21	17	32	11	8	65	29	15	4	14	5	23	40	20	26	11	13	17	26	134	64	11
ENST00000278949	47	16	10	7	68	13	41	29	13	7	17	4	88	22	11	7	14	30	22	42	39	37	29
ENST00000346872	89	15	8	9	3	18	51	69	25	1	14	1	108	89	0	1	11	6	21	46	65	88	24
ENST00000572687	51	23	37	22	36	38	41	80	41	6	7	3	43	33	8	17	17	29	20	18	11	18	0
ENST00000368061	52	10	8	31	74	36	41	34	43	0	11	0	96	41	48	30	7	10	16	17	110	89	32
ENST00000295133	47	25	8	19	89	15	28	41	28	13	4	7	76	45	14	0	27	8	14	44	51	48	38
ENST00000295887	9	5	14	24	48	31	2	13	4	0	10	0	19	16	3	13	10	0	12	21	44	49	42
ENST00000338040	5	0	0	72	85	100	0	2	0	23	64	115	2	3	7	10	41	0	14	14	21	40	43
ENST00000296452	11	12	38	15	14	25	25	13	8	0	0	9	21	5	3	1	8	9	4	9	3	6	4
ENST00000617887	44	20	13	31	40	28	9	18	10	15	19	0	85	18	10	5	13	18	3	7	36	22	5
ENST00000302805	60	79	122	104	81	94	98	169	123	25	65	70	140	112	125	51	64	108	46	110	102	78	103
ENST00000398241	20	0	0	11	28	13	0	6	3	4	29	25	0	0	2	118	39	0	18	23	132	43	23
ENST00000305097	22	7	9	32	112	55	2	48	47	8	49	21	108	21	40	28	28	128	20	30	52	69	58
ENST00000303921	31	80	61	75	66	64	23	59	38	122	118	30	31	28	65	0	18	4	7	70	29	27	30
ENST00000360726	49	27	0	64	90	77	13	103	56	21	22	14	95	42	57	46	18	50	24	61	91	0	59
ENST00000306708	49	28	23	19	17	19	24	75	0	0	0	4	71	98	60	23	13	42	31	95	47	0	14
ENST00000370416	13	22	19	16	23	20	13	34	15	0	24	16	29	22	26	0	16	45	26	16	28	3	10
ENST00000308497	16	24	18	41	102	103	14	92	49	15	23	31	49	36	71	29	28	111	15	36	71	37	8
ENST00000310942	26	15	16	23	28	22	14	81	37	3	0	3	15	9	37	16	8	23	21	21	7	11	5
ENST00000310799	9	41	12	8	29	40	6	19	18	16	8	0	22	21	35	73	45	67	17	13	91	83	14
ENST00000310754	18	16	12	28	40	41	3	28	7	12	36	20	29	29	7	44	15	38	10	23	31	25	30
ENST00000412676	0	0	0	37	310	101	2	0	0	16	57	7	46	1	0	73	50	0	33	76	77	103	108
ENST00000311575	11	5	21	27	15	29	8	12	2	15	21	15	12	8	22	49	33	42	21	10	45	29	30
ENST00000312600	19	40	39	89	132	127	16	53	23	64	70	50	57	40	13	27	113	87	6	55	120	74	71
ENST00000310160	27	15	21	51	46	64	36	49	22	16	15	16	18	10	43	31	7	61	26	23	52	43	32
ENST00000453660	17	27	0	22	113	40	5	74	24	31	4	0	16	9	23	44	5	22	40	22	59	43	59
ENST00000589203	11	3	0	66	83	44	17	14	3	46	37	24	12	13	14	27	46	46	10	11	58	53	27
ENST00000590202	8	40	18	56	70	51	16	33	32	10	80	13	27	22	20	33	36	5	5	14	24	23	19
ENST00000306901	36	40	68	29	79	62	49	46	12	63	51	43	80	15	31	0	0	0	0	15	0	0	0
ENST00000325117	15	8	10	29	35	33	3	36	11	12	22	22	18	15	15	0	29	12	18	35	38	23	20
ENST00000326282	15	35	15	35	37	25	60	48	38	14	24	60	46	41	13	58	24	54	26	37	32	37	58
ENST00000312828	36	61	39	130	149	250	57	215	69	36	17	23	128	134	146	172	192	205	44	86	312	279	163
ENST00000564218	23	21	16	36	33	51	9	27	5	0	28	26	16	11	31	9	11	94	7	15	35	17	27
ENST00000469761	20	14	14	11	22	16	13	8	5	0	2	23	19	15	2	10	18	0	2	11	9	0	0
ENST00000612155	11	11	0	29	64	41	27	33	23	9	28	16	25	29	17	25	17	30	21	17	78	40	22
ENST00000424873	23	15	11	56	91	78	29	49	19	7	41	1	24	11	9	10	25	28	50	20	63	63	93
ENST00000409806	7	2	8	9	23	14	24	8	8	6	6	0	17	15	18	18	12	4	12	17	17	12	30
ENST00000316398	4	8	2	13	14	10	11	22	10	6	8	0	7	7	8	30	12	10	10	10	18	34	10
ENST00000322315	1	5	13	65	56	54	4	58	31	68	13	4	14	6	31	30	10	34	19	17	118	56	56
ENST00000449193	7	8	36	54	54	82	22	24	4	15	43	45	19	15	22	37	43	68	14	7	53	54	32
ENST00000321870	5	4	18	18	50	59	36	47	18	20	5	8	32	29	12	12	12	25	7	24	67	50	95
ENST00000316981	101	136	106	218	138	175	58	166	125	112	167	159	101	43	137	25	89	150	23	63	140	85	92
ENST00000374024	11	6	0	14	18	13	8	50	10	26	0	3	13	9	26	12	14	42	14	10	26	46	11
ENST00000381297	37	18	29	23	33	67	30	153	85	14	9	120	39	92	121	46	10	52	27	51	55	58	26
ENST00000355173	54	1	16	4	7	10	21	2	12	3	1	8	13	19	0	5	5	23	12	11	10	19	14
ENST00000583088	13	3	33	36	76	32	6	34	25	7	15	0	25	15	14	24	19	30	11	2	44	32	14
ENST00000510439	66	58	134	253	215	135	0	150	9	0	0	48	92	7	24	0	0	67	29	264	97	243	54
ENST00000331563	5	6	12	2	17	6	0	12	0	0	0	4	6	10	8	10	17	10	49	10	27	12	10
ENST00000423801	27	23	22	42	15	17	27	32	20	29	26	31	20	40	18	75	7	9	47	78	12	9	13
ENST00000343769	34	55	69	24	22	30	45	98	69	24	20	16	122	69	52	4	15	18	36	82	31	33	15
ENST00000328945	51	8	0	14	64	27	15	88	28	6	11	0	56	31	32	0	13	22	11	10	26	11	32
ENST00000557457	18	6	7	79	284	115	0	10	10	49	61	26	14	13	14	60	34	167	33	8	141	132	86
ENST00000329410	10	3	0	3	53	6	6	9	3	8	3	0	36	20	9	0	2	5	18	14	20	27	16
ENST00000475430	17	3	38	12	60	63	5	5	23	12	8	22	31	17	24	52	57	78	0	17	54	54	45
ENST00000335012	64	135	120	167	92	147	75	90	34	118	142	60	47	74	35	39	47	60	19	109	81	60	101
ENST00000341976	191	204	225	215	191	162	123	259	152	136	86	117	215	170	149	139	191	164	93	281	177	157	195
ENST00000344575	34	30	29	96	64	73	61	43	24	117	117	73	15	32	24	83	46	38	38	18	76	48	115
ENST00000338647	103	68	41	29	39	59	118	293	118	20	6	12	93	103	163	16	28	113	144	161	38	36	18
ENST00000418100	21	57	12	24	10	10	29	46	7	1	3	12	52	39	25	0	2	10	9	30	16	16	11
ENST00000402377	32	17	7	18	28	16	18	55	17	6	53	3	43	12	13	4	11	23	17	60	12	27	12
ENST00000615481	0	25	0	91	118	161	0	16	6	24	46	86	0	27	22	41	97	0	26	14	46	14	33
ENST00000625284	47	23	30	28	39	59	4	6	2	9	34	0	26	0	48	0	51	81	29	0	18	0	32
ENST00000361927	20	8	0	49	68	60	0	32	0	5	0	0	32	23	0	0	0	34	11	24	56	73	11
ENST00000366714	42	38	12	29	77	50	58	62	34	16	25	6	20	23	17	82	29	37	37	34	79	41	50
ENST00000361470	9	38	33	91	111	126	21	61	15	30	92	25	35	32	27	82	35	152	19	47	84	87	96
ENST00000366788	13	4	11	25	92	40	6	248	38	0	9	13	34	13	18	15	21	35	19	35	38	40	67
ENST00000510661	73	20	21	34	37	12	3	23	12	0	0	0	35	9	18	17	7	15	16	11	28	36	21
ENST00000378061	56	25	11	63	69	71	43	55	38	14	59	31	54	62	46	41	52	35	45	27	80	89	33
ENST00000522356	8	49	0	26	126	30	76	30	16	23	24	3	21	35	60	25	22	75	29	77	66	80	36
ENST00000418460	50	52	112	27	36	52	72	130	117	3	32	26	95	54	84	26	19	95	24	49	27	17	6
ENST00000609841	26	123	99	26	69	37	36	149	55	43	25	41	84	63	20	42	10	50	13	113	27	26	42
ENST00000602367	20	22	14	24	38	48	13	22	3	40	20	30	13	9	21	4	6	30	22	13	24	17	15
ENST00000405810	36	65	36	94	77	69	75	45	36	60	58	35	30	78	34	81	70	85	46	22	12	80	55
ENST00000405617	57	49	23	62	43	61	62	53	71	36	28	31	28	45	28	67	17	43	87	39	81	76	21
ENST00000416928	6	5	18	6	19	19	37	107	28	0	1	3	26	15	51	4	5	53	11	31	73	36	51
ENST00000559668	185	212	138	187	432	206	140	301	229	66	47	49	231	216	106	65	107	133	110	255	169	180	112
ENST00000561626	18	14	7	0	0	56	23	15	13	51	14	72	0	2	27	68	11	0	18	6	12	69	25
ENST00000555004	68	118	86	140	257	116	66	161	91	23	28	11	197	87	55	62	52	133	46	42	230	347	163
ENST00000434752	59	26	32	37	27	37	143	131	63	30	25	4	64	60	84	40	24	16	43	69	33	46	21
ENST00000453010	58	209	89	66	38	38	97	216	89	25	13	21	189	186	0	8	40	108	45	222	4	68	43
ENST00000443018	6	11	0	6	12	5	0	9	2	7	24	9	16	24	3	21	2	6	10	17	17	13	29
ENST00000425455	20	21	13	14	21	15	14	13	10	4	0	0	2	6	0	13	0	23	14	9	26	24	32
ENST00000445817	54	40	22	202	299	204	64	39	20	215	279	424	64	41	18	479	164	185	128	137	191	202	208
ENST00000565928	54	49	81	119	136	122	31	88	56	28	77	93	89	66	55	135	58	86	28	101	73	88	152
ENST00000452841	18	17	37	21	22	23	8	27	20	12	12	5	25	14	21	13	10	44	19	23	42	13	11
ENST00000445551	26	29	24	44	50	42	54	115	32	38	64	22	34	38	7	17	44	48	49	65	40	22	57
ENST00000466430	43	50	133	98	54	53	21	62	56	21	32	11	44	87	16	0	19	67	21	125	42	13	47
ENST00000607781	12	15	11	32	27	31	13	22	16	3	23	6	18	12	8	8	32	34	19	13	37	21	16
ENST00000339488	13	16	12	5	3	18	36	5	12	0	0	4	6	3	20	16	10	17	45	12	21	31	12
ENST00000500968	46	29	25	86	85	153	16	49	43	16	102	99	83	57	38	18	28	65	13	52	56	41	38
ENST00000500487	25	9	83	44	43	43	39	169	6	14	34	20	12	24	88	30	22	47	20	22	46	32	222
ENST00000529978	0	16	0	0	45	35	6	22	2	27	28	20	29	10	53	14	10	21	27	7	34	43	0
ENST00000511359	39	50	53	29	15	16	33	81	70	0	10	4	46	59	55	10	19	59	56	75	21	2	8
ENST00000421491	10	23	17	60	46	65	0	12	7	24	14	8	13	1	15	7	6	49	10	7	48	54	31
ENST00000526769	44	16	33	14	46	14	69	72	59	0	0	0	36	7	36	0	8	0	0	51	22	36	32
ENST00000537616	23	8	22	19	33	19	16	35	31	21	14	13	102	26	13	8	6	22	9	23	33	16	10
ENST00000553658	4	4	0	10	27	2	14	8	5	12	8	3	0	2	12	11	0	12	28	18	21	11	17
ENST00000555578	42	24	33	61	71	45	34	49	50	23	24	36	37	31	43	61	56	76	29	16	54	15	9
ENST00000553648	13	15	14	77	47	61	25	23	10	19	21	33	4	4	15	57	42	150	30	4	147	123	45
ENST00000559989	18	32	30	48	38	34	18	100	51	6	17	14	30	44	10	0	32	42	18	57	14	21	30
ENST00000563286	33	12	19	19	39	29	29	85	30	32	51	25	36	20	23	12	7	33	1	32	48	29	23
ENST00000561542	31	23	7	31	48	34	30	88	24	28	54	21	39	16	35	57	43	84	18	43	44	44	29
ENST00000568395	141	158	118	170	135	96	82	235	126	51	86	44	147	116	127	50	67	158	105	190	57	30	75
ENST00000619862	32	17	45	23	55	25	9	52	31	0	31	0	51	49	50	0	41	0	13	22	30	11	18
ENST00000562992	11	9	33	66	32	22	42	30	24	2	14	23	18	44	45	6	23	4	15	28	36	31	10
ENST00000565390	33	29	93	8	7	0	44	60	52	3	6	4	52	18	36	10	9	40	12	29	30	13	40
ENST00000562878	5	11	10	11	3	5	14	23	20	11	18	17	24	6	27	7	8	8	10	5	5	0	0
ENST00000615648	25	0	0	27	26	18	0	0	0	0	0	0	6	0	27	0	16	0	44	20	34	49	12
ENST00000582866	11	8	12	30	49	39	32	26	18	49	40	39	22	9	8	89	37	63	16	16	118	78	46
ENST00000590889	11	16	10	18	10	21	0	5	13	0	4	20	3	8	6	29	27	39	20	22	20	26	33
ENST00000594816	29	33	22	43	46	40	20	61	56	6	19	8	51	56	38	31	8	36	13	34	16	15	7
ENST00000602315	17	52	61	67	62	53	16	16	26	17	44	69	7	61	47	13	41	73	8	13	33	9	21
ENST00000602981	1	0	25	8	73	46	4	4	5	12	11	39	4	21	15	12	11	41	16	10	30	25	81
ENST00000602585	40	17	29	6	43	17	36	58	22	0	4	22	42	5	51	16	12	1	10	19	14	31	15
ENST00000605830	47	28	3	55	80	69	53	80	57	9	65	50	69	32	62	49	55	98	20	41	54	74	60
ENST00000606125	34	55	57	84	221	105	55	78	19	28	31	44	76	31	114	16	61	143	53	77	53	68	104
ENST00000608826	12	17	36	61	110	111	11	41	36	55	52	58	20	38	42	106	71	97	26	17	100	70	110
ENST00000608760	36	51	47	112	132	97	54	74	56	68	46	48	69	75	50	71	93	72	64	50	96	116	85
ENST00000609803	139	194	139	417	337	378	190	369	140	185	309	395	409	212	217	347	298	362	176	266	428	351	246
ENST00000609087	9	9	16	13	7	8	17	32	24	10	9	13	22	19	18	13	28	24	21	22	15	15	14
ENST00000609755	10	32	11	64	44	39	9	41	19	7	49	26	23	48	49	25	80	63	26	27	71	36	61
ENST00000608477	118	277	226	258	323	225	83	220	100	262	238	243	192	169	85	260	184	317	135	170	306	248	325
ENST00000418795	2	5	0	11	18	10	30	43	17	13	11	11	18	14	10	0	10	25	42	32	7	16	17
ENST00000620793	13	8	0	24	89	37	9	10	2	15	6	11	9	8	24	69	24	52	16	11	60	38	17
ENST00000614046	14	11	18	38	27	22	20	40	27	5	33	25	48	16	17	23	16	52	13	25	44	28	13
ENST00000612143	53	15	29	44	88	67	67	83	67	20	84	29	62	46	21	15	36	118	111	60	58	45	99
ENST00000615251	14	22	22	42	24	30	4	41	21	16	12	21	33	53	12	31	19	65	18	26	38	45	15
ENST00000622359	20	23	4	12	25	46	48	26	18	10	13	13	26	31	22	57	5	14	12	39	13	18	45
ENST00000624291	9	1	0	28	42	22	3	14	47	8	0	12	16	7	54	0	23	32	13	15	19	12	20
ENST00000623483	29	19	16	25	25	12	16	86	17	0	27	9	40	41	44	4	17	14	11	35	19	9	13
ENST00000623990	16	33	35	37	23	42	6	12	6	9	12	20	24	22	15	19	13	29	7	6	13	16	4
ENST00000623092	2	10	0	32	40	62	35	13	26	26	26	19	10	15	19	57	55	77	35	13	73	79	25
ENST00000623655	16	38	13	24	20	23	34	44	32	0	7	10	19	27	6	35	10	24	15	27	17	13	22
ENST00000629651	10	30	11	163	144	224	21	26	18	61	120	59	12	26	35	106	194	129	38	12	108	108	100
ENST00000627173	18	33	22	28	76	59	25	63	26	27	41	42	36	25	30	55	44	110	56	22	102	90	78
ENST00000631132	3	18	26	28	50	31	13	32	10	14	21	24	5	15	20	37	35	85	34	26	59	76	60
MSTRG.100.1	17	21	7	29	21	27	0	22	25	13	19	37	14	17	34	54	26	60	74	21	18	37	71
MSTRG.10000.1	866	825	724	13813	12415	10183	1050	1778	1079	4269	7139	7546	540	1694	2544	6390	6979	7347	2485	2004	9667	7754	7157
ENST00000266771	103	124	51	85	26	52	180	0	134	103	0	209	62	256	129	49	0	151	238	204	26	140	129
ENST00000614634	613	566	261	430	491	500	405	862	178	203	351	237	464	457	503	392	401	745	137	520	534	482	570
ENST00000372621	1032	820	301	100	125	111	720	1728	793	54	30	105	873	955	482	80	133	195	271	971	192	187	176
ENST00000261653	483	643	638	287	597	326	720	2491	831	135	206	161	979	1189	847	451	312	727	717	2094	677	668	895
MSTRG.10022.2	268	249	281	47	136	65	541	313	545	0	17	0	486	478	207	65	78	147	213	660	51	121	28
ENST00000535090	10364	9175	7563	1119	1155	1130	9135	14318	9048	767	1004	974	9684	11585	8433	915	1180	1616	6663	15368	1462	1209	873
ENST00000541630	395	557	613	168	194	30	1040	1336	779	178	0	9	772	473	375	0	58	0	527	1463	0	134	0
ENST00000541679	7376	6021	5432	998	1340	1265	7699	11005	6417	898	866	920	7658	7843	4705	1312	1126	1401	4281	11314	1454	1342	1166
MSTRG.10025.14	2399	1620	2049	943	1165	1295	1525	2571	1370	504	852	1025	2392	1427	1537	1728	1241	1251	544	2573	1757	1757	1453
ENST00000261654	378	133	0	220	391	33	20	130	0	0	0	0	200	108	83	0	40	132	166	184	447	191	187
ENST00000335486	0	0	0	101	409	154	149	33	99	77	134	28	70	58	0	113	7	68	41	44	365	313	188
ENST00000261674	787	513	494	366	662	453	615	998	466	177	265	320	413	866	555	219	252	581	616	1067	491	466	415
MSTRG.10037.10	70	194	118	0	0	0	312	203	101	21	20	12	130	251	58	0	0	42	148	174	30	68	15
MSTRG.10039.5	0	2	0	50	18	17	69	57	68	0	0	16	11	50	5	0	31	176	84	42	60	30	79
ENST00000321867	79	289	329	254	67	213	376	198	365	121	133	0	73	257	408	153	232	793	394	277	341	0	336
MSTRG.10040.11	193	338	469	1166	1065	741	295	542	302	586	711	546	437	510	284	1110	1028	803	289	379	929	1068	828
MSTRG.10040.3	58	100	236	34	134	267	0	168	330	46	188	27	264	316	0	0	367	188	0	117	170	167	141
MSTRG.10040.5	160	331	163	581	212	108	278	15	27	79	145	270	47	193	0	323	207	197	86	1	319	278	151
MSTRG.10040.7	47	50	95	51	82	13	28	93	83	0	4	45	86	156	88	0	75	0	42	72	4	95	9
MSTRG.10043.14	286	252	462	64	48	49	418	248	175	79	0	0	125	352	116	0	27	45	159	273	77	34	25
MSTRG.10043.19	246	316	110	154	103	125	522	304	294	77	92	46	272	269	256	77	106	194	234	372	113	145	105
MSTRG.10043.6	262	0	0	31	67	16	189	279	250	5	0	59	129	64	0	85	29	75	144	218	45	79	44
MSTRG.10044.1	196	102	257	0	49	39	0	154	128	22	0	0	89	138	0	25	0	90	95	171	82	90	126
ENST00000536769	150	248	201	111	362	371	610	296	223	187	868	379	308	372	385	196	417	663	385	295	881	531	1025
ENST00000538617	131	0	7	73	77	0	0	474	252	0	0	0	102	99	48	241	55	170	14	50	0	307	80
MSTRG.10047.165	0	672	0	8	0	567	1483	80	219	4525	0	77	184	619	248	170	78	144	197	258	216	225	172
MSTRG.10047.177	352	268	0	176	0	226	893	0	495	0	66	186	157	1064	591	214	148	200	507	451	315	635	9
MSTRG.10047.199	13806	15664	10431	11635	14240	19311	17701	22800	11966	7171	10415	5099	16929	23128	13379	6773	12955	24896	15084	24416	30394	24857	11053
MSTRG.10047.267	12725	11552	33914	14962	32359	12563	12838	30419	17293	0	18293	5442	31392	19183	12120	3086	12961	24671	11762	26922	31696	26833	6902
MSTRG.10047.278	92	54	55	49	84	82	158	205	141	0	45	21	212	198	59	9	25	116	174	110	44	135	86
MSTRG.10047.4	1686	1805	1674	1856	4185	3535	1981	3186	1840	1994	3132	1966	2134	2997	1973	7146	2030	4310	2550	3761	5462	5006	5496
MSTRG.10047.60	21413	25505	24913	24756	40958	38616	30900	40008	25614	13770	26042	17140	34038	38986	20624	31516	21612	44553	27142	55475	52393	44437	33120
MSTRG.10047.83	4301	185	211	3633	556	1351	0	2561	3132	0	356	1850	0	12	0	5341	1660	0	0	6028	0	0	4300
MSTRG.10047.94	16331	18483	6727	11388	8725	16404	19235	36301	22320	5924	12825	8982	6534	29899	19841	14933	13757	18567	17050	32651	19623	16123	16819
ENST00000397333	201	166	215	179	330	226	741	749	464	84	170	221	238	352	282	159	357	273	261	462	273	156	250
ENST00000541489	113	36	98	75	58	60	144	102	129	39	70	69	48	122	53	136	56	41	28	86	66	71	42
MSTRG.10051.2	27	274	155	200	117	103	228	436	145	131	67	7	196	363	144	0	0	182	81	232	210	35	74
ENST00000330579	548	402	432	227	135	189	766	537	458	88	146	186	262	376	71	142	124	132	424	527	193	182	54
MSTRG.10052.4	0	80	62	0	63	10	96	77	4	42	114	39	50	80	29	50	59	47	0	165	0	40	99
ENST00000328957	70	32	55	4	248	155	126	141	78	16	73	0	236	153	9	93	56	0	154	59	165	100	59
ENST00000542061	267	366	287	229	132	140	286	400	209	113	143	202	164	273	130	223	114	141	165	337	187	102	173
MSTRG.10065.4	156	80	366	352	193	230	137	236	101	88	156	196	150	33	192	394	202	392	374	241	123	220	86
ENST00000320574	496	684	731	906	635	656	584	696	481	0	488	338	420	312	411	164	535	508	273	549	581	169	212
ENST00000317479	25	67	123	519	646	841	10	45	35	848	939	1345	39	131	144	604	429	342	187	100	309	417	362
ENST00000454808	397	331	226	80	11	49	445	475	272	8	0	0	215	314	132	0	0	0	210	209	13	0	0
ENST00000539093	33	15	19	190	295	396	6	8	12	240	527	621	4	2	48	204	220	177	47	53	216	82	213
MSTRG.10069.11	650	720	735	491	540	567	375	592	684	349	387	351	475	646	553	525	317	784	646	1072	618	482	504
ENST00000330386	62	112	116	229	360	367	78	129	28	225	127	228	6	0	57	362	258	194	84	11	537	492	434
MSTRG.10070.10	559	545	632	531	792	529	765	1786	722	115	299	166	1048	814	948	0	461	336	385	1505	347	248	75
MSTRG.10070.12	192	133	0	216	160	78	393	330	77	4	33	134	98	60	115	0	29	213	89	218	194	15	94
ENST00000328654	23	26	41	8	28	41	20	49	9	10	14	11	35	26	53	15	18	35	34	47	26	9	42
MSTRG.10076.1	60	25	29	18	30	32	66	52	43	17	44	10	69	76	120	0	12	3	31	84	42	57	68
MSTRG.10076.7	235	202	195	123	130	96	266	336	212	28	21	56	307	231	144	9	100	155	90	381	65	129	103
MSTRG.10076.8	54	87	62	34	36	31	82	59	57	0	0	9	68	83	138	22	4	15	45	77	24	20	3
ENST00000392319	97	88	175	172	356	366	95	170	98	44	226	259	190	83	253	241	122	362	60	115	355	233	259
ENST00000535439	14	17	0	26	13	23	18	21	0	0	2	30	18	9	21	35	15	44	77	17	16	29	34
ENST00000539354	455	575	418	280	423	202	719	621	456	93	226	88	571	562	565	88	213	147	462	920	169	120	158
ENST00000247584	1311	791	135	720	321	258	874	833	582	0	245	111	1031	810	755	150	236	136	341	1974	420	552	45
ENST00000489103	54	18	105	266	364	346	45	109	48	189	358	307	88	92	0	299	364	688	145	128	417	14	366
MSTRG.1009.9	42	42	0	136	35	118	59	41	54	84	63	11	9	50	37	84	119	53	26	14	79	106	0
ENST00000400109	133	96	168	57	54	78	100	176	94	31	32	68	137	171	81	16	52	64	80	208	58	67	35
ENST00000536790	411	315	445	393	324	0	381	329	240	0	181	28	374	307	582	42	191	95	260	764	70	136	147
MSTRG.10097.3	91	215	0	72	124	344	181	186	127	142	0	146	342	155	422	125	91	251	111	581	145	128	85
ENST00000537226	101	93	69	74	97	86	52	150	113	21	46	30	123	68	91	20	42	78	70	127	73	70	66
ENST00000248211	62	57	47	229	227	181	54	88	35	21	95	53	70	57	89	37	146	184	34	127	137	162	131
ENST00000426665	64	44	35	10	10	11	39	77	36	0	0	3	51	91	156	14	60	0	45	138	31	7	0
ENST00000536435	170	176	205	226	336	305	207	313	153	145	275	179	289	150	229	296	283	393	75	243	236	267	221
ENST00000541009	366	503	525	510	321	269	477	591	211	25	87	171	701	492	76	0	298	122	123	485	163	66	0
ENST00000382909	30	0	91	76	128	135	0	171	100	129	76	74	122	88	173	3	146	170	161	228	22	196	123
ENST00000492741	155	43	69	136	127	145	0	290	60	0	46	0	110	197	65	33	162	0	166	196	14	0	8
ENST00000502168	43	109	63	250	110	90	0	182	103	19	85	0	144	174	321	0	0	34	7	252	90	0	54
ENST00000619300	545	644	355	465	338	212	376	536	404	294	251	271	537	612	440	150	262	361	320	609	492	483	308
MSTRG.10107.16	113	43	188	47	137	176	161	172	0	0	70	139	131	0	0	0	295	92	127	172	224	148	108
MSTRG.10107.2	178	113	0	131	169	94	104	199	126	0	37	0	137	145	0	16	123	110	144	333	80	157	97
MSTRG.10107.22	0	0	53	0	37	40	48	44	111	42	17	43	0	0	55	0	19	62	60	153	16	0	22
MSTRG.10107.4	21	32	80	43	76	86	108	94	33	14	21	88	47	47	96	30	55	114	37	136	33	36	142
MSTRG.10107.8	29	105	124	58	35	91	96	56	47	41	63	105	67	116	124	57	42	44	20	155	95	44	29
ENST00000361479	625	722	446	1865	1786	1378	798	1713	731	250	682	492	1092	987	908	527	1143	1691	916	1360	1504	1317	1106
ENST00000496525	14	8	15	9	53	35	24	38	25	0	16	12	21	21	15	20	14	32	17	34	41	39	56
MSTRG.10108.2	331	359	337	109	261	60	395	369	550	0	0	0	417	440	155	0	28	0	402	572	0	0	0
ENST00000620617	7	20	16	20	28	34	25	16	20	19	53	67	8	24	8	136	25	64	25	2	34	35	56
ENST00000382848	0	90	51	40	67	43	253	365	416	44	24	8	1446	244	357	22	16	40	122	303	165	163	17
ENST00000298248	46	97	0	112	496	233	0	66	125	268	181	379	251	47	0	398	138	243	146	239	521	419	312
MSTRG.10115.5	78	153	190	326	569	441	182	186	190	275	496	233	205	284	187	259	347	465	225	116	254	393	404
MSTRG.10115.7	191	137	221	464	96	270	137	316	74	0	60	58	70	208	267	0	324	330	246	67	83	0	168
ENST00000610494	15	16	17	35	40	41	38	74	38	17	4	4	52	64	21	106	39	195	52	91	64	42	102
ENST00000304920	1	10	9	28	36	30	58	65	44	23	13	37	26	45	83	87	21	163	120	70	80	82	143
ENST00000382870	88	0	0	32	169	323	113	182	73	30	129	173	0	0	0	258	0	326	0	12	250	303	299
ENST00000382871	217	0	781	1162	975	569	593	313	189	86	430	196	182	0	175	127	563	1321	386	415	544	373	245
ENST00000490422	19	78	31	0	29	26	42	123	51	0	0	56	57	56	75	16	20	65	49	89	18	17	69
MSTRG.10120.22	36	38	114	470	642	560	0	104	51	187	421	254	179	24	76	469	422	546	43	117	469	588	469
MSTRG.10120.7	418	896	283	729	828	515	201	1331	511	200	321	289	1089	1085	995	104	674	468	651	1595	716	540	351
ENST00000266880	5	12	0	6	3	11	15	48	21	0	1	3	29	35	22	0	12	1	12	26	15	11	19
ENST00000360187	3	6	0	7	28	12	40	41	21	20	26	35	10	3	24	29	14	23	0	19	28	6	46
ENST00000392321	194	288	193	300	287	235	146	439	276	25	167	56	335	257	311	35	152	263	111	550	122	133	109
ENST00000450791	2567	4253	3193	1450	2216	1664	2076	6477	4054	468	879	630	4610	4113	2865	1344	1661	2770	2115	5110	3046	2900	2521
ENST00000538766	333	225	246	42	76	39	297	424	338	19	8	0	389	168	380	0	28	24	87	729	16	39	22
ENST00000542374	371	297	318	200	229	151	641	586	459	76	122	75	380	574	385	78	152	222	205	1469	230	136	131
MSTRG.10122.110	171	220	164	173	128	189	163	220	143	135	87	122	226	241	117	84	87	101	167	252	137	144	149
MSTRG.10122.13	1160	988	1256	86	287	114	1547	1672	1549	0	0	0	504	1853	1698	0	197	165	653	4696	0	0	0
MSTRG.10122.3	2708	1636	2771	1147	1651	1347	3567	3128	2572	609	1123	1124	2498	1917	3132	1178	1112	1685	1285	8845	1603	1288	1463
MSTRG.10122.39	410	176	561	627	0	58	527	722	159	355	41	0	310	305	680	886	241	1023	690	405	0	321	747
MSTRG.10122.5	233	840	111	0	32	0	0	948	764	75	99	0	0	863	0	0	58	0	44	1514	94	486	40
MSTRG.10122.62	12	29	21	0	53	47	78	50	32	23	0	20	36	30	0	43	17	24	62	73	63	24	62
MSTRG.10122.63	19	23	13	28	11	7	15	126	65	10	3	7	57	41	42	30	9	53	71	75	18	26	15
MSTRG.10122.77	444	367	436	113	0	112	567	428	371	97	15	50	214	568	441	0	38	259	193	435	17	225	0
MSTRG.1013.1	2	12	8	46	49	53	12	11	2	28	66	54	7	20	13	66	66	75	26	17	59	63	72
MSTRG.10131.11	163	324	312	163	198	106	77	350	217	38	48	49	338	120	102	181	149	114	179	286	125	82	115
MSTRG.10131.5	89	10	68	1	108	26	104	112	25	39	0	0	38	103	98	0	64	85	13	139	48	31	78
ENST00000472754	107	154	32	111	104	61	116	213	161	40	53	17	145	181	200	18	116	66	106	218	100	66	53
MSTRG.10136.4	1165	1614	710	2016	1924	1415	1323	3297	1703	838	866	686	2485	1828	2656	1139	2695	2136	1483	3491	2567	2229	1247
MSTRG.10136.8	200	323	359	343	0	0	587	6	153	0	21	190	0	0	469	350	220	0	676	304	715	330	404
ENST00000309594	540	515	331	709	551	653	491	580	500	585	752	1251	319	621	445	1335	416	809	704	541	626	508	767
ENST00000467636	1294	1327	1352	1253	1450	1545	1353	2313	1407	1093	1593	1513	2000	1597	1850	1784	1535	1350	1400	2335	1550	1519	1486
ENST00000492245	290	404	222	195	121	28	557	279	284	149	133	128	173	527	214	0	43	0	353	441	0	0	180
ENST00000607003	332	339	263	1321	2322	2034	625	1091	511	1140	2031	1688	421	533	964	2552	2260	4154	1598	942	2799	2470	3407
MSTRG.10141.8	121	139	375	194	187	94	73	187	132	65	389	50	195	235	309	0	86	90	152	249	88	164	203
MSTRG.10141.9	498	547	673	613	637	645	475	1327	638	485	724	752	967	772	735	682	778	582	429	1314	711	611	662
MSTRG.10144.4	46	33	3	197	16	95	56	287	137	55	39	14	57	183	118	8	49	203	60	107	132	88	120
ENST00000255305	218	176	501	926	871	861	486	413	3	0	267	215	809	27	309	0	670	0	88	704	0	703	0
MSTRG.10147.1	538	405	149	82	78	26	154	511	270	0	0	24	312	292	347	0	146	124	173	504	25	25	9
MSTRG.10147.6	29	59	0	194	156	169	0	107	0	118	148	73	63	47	55	116	194	407	28	45	157	145	87
MSTRG.10147.7	8	65	113	0	36	63	48	77	89	31	51	80	50	73	81	78	25	0	83	99	99	2	138
MSTRG.10147.8	10	33	0	4	0	8	34	0	8	0	18	0	4	26	0	68	0	7	11	22	28	35	71
ENST00000626464	140	32	0	141	392	357	0	201	132	108	170	164	83	0	0	295	184	375	13	130	463	265	410
MSTRG.10150.1	0	181	648	218	422	180	358	406	423	0	267	237	568	274	199	303	131	543	107	192	299	142	276
MSTRG.10150.2	288	370	149	330	458	270	0	675	176	77	51	0	1027	238	251	0	295	298	0	399	276	519	86
ENST00000382374	756	707	922	887	1017	584	307	1043	683	375	634	716	1092	572	768	745	754	1151	542	1172	1012	840	794
ENST00000460488	13	38	53	58	115	88	0	79	75	16	110	34	166	52	57	0	167	125	54	116	110	124	0
ENST00000450676	400	520	700	161	172	177	573	1274	730	113	212	180	763	661	396	373	197	428	551	1115	325	229	269
ENST00000397174	88	74	138	327	369	178	0	579	0	0	648	0	357	0	348	77	358	281	275	0	520	534	566
MSTRG.1016.21	177	153	203	396	444	484	83	230	129	494	508	573	9	207	74	832	331	553	288	286	311	396	586
MSTRG.1016.24	340	376	386	591	622	364	212	365	164	313	240	477	183	356	292	0	650	602	94	702	455	0	202
MSTRG.1016.28	154	108	126	806	643	422	205	355	492	0	169	516	333	156	322	364	315	668	283	258	366	213	603
ENST00000218867	58	75	68	427	619	325	0	51	85	181	619	362	100	56	135	617	334	573	79	68	808	772	529
ENST00000402364	2411	3780	4067	593	601	337	1835	6109	3063	42	190	165	4461	4230	3895	69	279	286	735	5320	211	74	151
MSTRG.10171.11	76	73	128	51	72	56	0	35	7	16	62	16	48	0	0	6	0	37	103	204	57	32	31
ENST00000382108	64	98	80	69	57	20	61	109	220	0	37	0	4	103	214	0	0	47	46	57	17	26	13
ENST00000382172	350	438	363	602	519	501	396	712	364	295	470	383	433	515	292	313	333	530	350	544	397	380	318
ENST00000281589	10	2	6	34	30	39	26	27	35	22	4	34	16	10	15	23	38	27	12	38	31	32	30
ENST00000381884	0	152	130	216	135	108	0	416	34	0	40	36	171	190	181	0	70	0	90	260	129	66	95
ENST00000381989	1643	1694	2431	1136	1056	1078	1333	4013	1609	220	710	551	1667	1479	2402	181	1021	1438	883	2870	1037	931	426
MSTRG.10190.2	100	13	0	354	412	651	215	471	40	202	289	378	79	0	141	438	274	425	121	72	743	632	343
ENST00000381801	111	78	151	114	267	173	114	165	48	144	150	86	174	105	62	155	145	239	55	152	271	147	147
MSTRG.10192.3	669	919	935	387	547	497	504	1233	779	29	277	252	1403	897	588	129	453	381	372	1241	490	341	225
ENST00000319420	85	131	148	36	18	9	25	47	34	25	4	0	89	69	40	10	32	22	12	46	7	12	20
ENST00000381736	1574	1249	1524	682	921	588	540	2532	1349	321	457	302	3205	815	1446	1	482	609	707	3449	710	798	474
ENST00000463407	702	807	993	287	324	203	748	1468	851	59	96	44	2250	650	623	65	209	187	364	2160	241	261	138
ENST00000346166	719	1521	542	345	822	569	0	2502	602	0	74	122	2167	823	1296	52	695	1019	1118	2618	683	532	307
MSTRG.10198.10	192	0	274	333	397	317	498	781	630	248	170	146	791	295	389	299	257	601	3	422	416	346	497
MSTRG.10198.12	0	0	0	0	0	73	64	102	0	0	130	0	16	103	0	54	82	101	135	96	59	253	52
MSTRG.10198.9	681	595	806	398	129	17	1308	288	841	0	0	35	229	848	269	0	93	12	470	407	0	1	23
ENST00000361776	715	457	684	616	609	930	1451	1475	720	104	923	286	678	980	1127	459	608	720	279	1027	863	229	1060
ENST00000372571	33	44	47	27	60	157	13	75	19	73	0	219	58	28	132	798	16	428	22	46	36	136	290
ENST00000372572	0	0	0	0	142	199	199	28	85	227	57	199	28	0	113	0	109	113	0	97	113	0	0
ENST00000545068	773	1138	1178	2850	2492	1931	938	2806	1137	735	1359	1087	2185	1535	1552	434	2422	2299	567	3124	2335	2371	934
ENST00000477277	21	181	0	141	133	89	80	380	90	0	123	62	231	11	350	147	92	220	70	464	195	91	185
MSTRG.10201.7	413	125	364	75	228	197	0	754	408	101	22	36	549	494	36	0	121	322	0	922	95	196	0
MSTRG.10201.8	264	261	90	77	82	30	229	436	288	26	35	0	268	308	343	0	54	0	133	551	0	0	33
MSTRG.10203.5	614	475	803	1132	2034	1929	470	885	215	799	1111	905	1161	390	753	1054	1882	1427	663	1096	1885	2163	1907
MSTRG.10203.6	617	601	755	387	552	285	216	1060	763	143	306	0	829	797	394	639	561	964	476	1030	639	76	368
ENST00000282344	1476	1360	1898	1357	2071	1385	1268	3097	1675	473	1108	736	4572	1490	2757	1053	1496	1902	1441	4404	2219	1997	1479
ENST00000272274	4377	4139	2968	5354	5326	4783	5192	5343	4317	4650	5201	7914	4154	4258	4076	6574	3683	3877	6854	7767	2690	2865	4563
ENST00000311549	271	231	292	136	85	149	467	320	415	48	83	30	124	374	505	175	50	152	632	342	121	159	158
ENST00000319826	91	139	60	84	16	56	242	131	127	32	36	8	88	84	108	44	112	52	104	147	48	24	76
ENST00000461690	101	177	201	267	339	341	0	159	72	139	331	236	104	168	132	265	200	201	173	180	265	197	370
ENST00000483765	2327	1937	1673	1543	1855	2406	1074	4128	1075	752	1834	2600	2947	1928	2415	1743	1634	1566	1494	6559	3224	2888	1086
MSTRG.10214.1	23	9	27	13	13	10	13	17	15	1	2	12	18	13	6	41	16	12	16	34	24	18	20
ENST00000241463	35	0	22	177	0	33	65	24	24	71	0	84	0	0	110	189	0	102	125	78	76	137	335
MSTRG.10215.2	95	106	35	426	408	292	186	103	104	375	231	176	65	74	212	830	857	290	281	220	625	682	786
ENST00000482655	9	88	16	40	68	133	9	128	73	69	118	22	29	24	14	228	44	127	40	121	97	25	221
MSTRG.10217.10	333	455	516	340	385	462	604	265	273	33	469	1284	132	324	392	1252	237	709	778	311	605	425	707
MSTRG.10217.14	35	0	0	30	200	224	0	27	0	379	0	0	81	30	60	55	109	61	99	79	160	130	16
MSTRG.10217.8	1616	1146	1381	1703	2024	2574	821	2685	1204	1012	2277	1752	1681	2032	1993	1620	1811	3397	1364	2235	2469	2528	2368
ENST00000381120	45	0	0	105	209	194	75	45	105	190	209	134	45	45	149	194	284	164	164	105	299	30	254
ENST00000405591	451	549	649	930	1127	1389	288	993	581	680	846	851	527	649	750	1080	1121	1308	1155	918	1172	1187	1333
ENST00000483903	0	3	0	21	8	20	15	12	5	0	17	0	7	5	13	9	25	7	14	25	16	23	17
MSTRG.10219.3	61	189	0	529	287	369	291	178	163	0	183	540	308	473	393	59	454	528	149	208	129	397	329
MSTRG.1022.1	45	38	47	319	209	329	53	129	45	144	220	239	40	77	132	282	266	344	65	61	337	281	221
ENST00000316334	160	171	133	368	545	542	189	307	150	91	346	115	266	193	237	119	188	232	66	309	300	333	246
ENST00000381026	36	47	32	198	264	259	68	72	78	307	307	257	65	60	75	370	183	332	172	164	244	235	293
ENST00000302979	25	57	99	42	56	36	148	92	115	0	78	81	74	66	49	58	77	83	97	141	43	44	133
ENST00000399696	732	686	497	537	470	535	558	1187	792	441	619	637	774	823	753	445	554	321	776	1278	381	357	524
ENST00000399697	336	197	0	439	1019	1246	372	419	410	0	1009	544	212	109	516	425	1078	793	387	481	537	618	820
ENST00000465887	51	18	50	28	89	14	4	105	6	12	0	149	16	236	152	12	134	193	65	143	185	162	63
ENST00000489647	18	33	40	22	44	15	11	87	73	15	28	7	40	34	20	17	18	16	25	64	22	12	12
ENST00000630983	29	265	454	433	274	267	0	348	0	613	149	533	138	0	0	722	71	0	0	94	292	168	282
MSTRG.10224.5	268	395	227	173	136	62	428	550	416	30	63	170	266	514	166	132	63	115	359	660	106	142	65
ENST00000563843	5	9	4	21	20	28	12	13	6	12	24	33	15	23	32	53	28	54	11	10	18	46	60
ENST00000399613	544	836	1174	404	564	168	328	596	470	0	345	151	719	508	1151	230	211	449	292	1680	247	121	105
MSTRG.10228.10	79	0	10	243	320	188	158	113	119	126	110	125	35	0	76	183	218	385	115	289	369	320	384
MSTRG.10228.2	111	24	17	64	74	47	138	18	44	0	33	0	25	50	61	0	15	108	0	159	84	9	71
MSTRG.10228.9	139	0	0	476	538	619	247	908	169	169	100	161	722	330	454	26	401	231	136	392	237	373	381
ENST00000380842	3282	3252	4601	1622	1944	2334	3287	6791	4062	1262	2374	1728	5040	4070	3938	2516	1812	2944	2809	7302	2578	2401	2339
MSTRG.10231.3	1119	1029	1285	389	370	374	1227	1831	1123	315	419	280	1123	1583	1335	453	300	721	1102	1345	481	601	497
ENST00000266943	226	355	241	1627	1442	2302	323	890	385	388	972	1051	365	545	911	1162	1716	2807	461	342	1687	1145	1003
ENST00000282397	211	130	222	542	608	767	395	1360	372	298	105	93	241	137	1233	278	305	961	111	414	1178	618	605
ENST00000615840	43	32	0	335	351	593	189	480	138	79	0	0	198	0	654	310	257	868	40	231	225	371	270
ENST00000380680	837	1029	703	534	0	218	1318	1107	955	0	60	233	752	1373	1899	354	119	952	1229	1514	0	51	0
MSTRG.10245.3	296	519	978	1118	2098	2123	76	1325	496	662	1336	760	2308	515	1253	1395	1652	3124	560	1870	2153	1699	1550
MSTRG.10246.3	2905	3646	2392	0	128	117	2085	4628	2439	59	36	15	4376	5103	732	61	98	124	738	4533	251	256	64
MSTRG.10249.3	259	1	290	138	1087	961	441	344	0	0	717	278	844	565	726	763	851	1472	1	795	1046	1180	477
MSTRG.10249.7	122	267	295	47	60	85	43	341	209	147	67	58	169	355	308	34	85	64	115	383	10	0	64
ENST00000372565	9	0	6	89	23	59	0	0	29	13	61	47	14	26	35	40	46	56	0	6	39	45	15
MSTRG.1025.2	22	69	2	83	94	172	15	32	0	102	99	109	13	28	94	151	167	220	94	16	143	178	135
MSTRG.10252.1	1	5	17	106	220	187	15	5	8	84	160	157	6	19	41	164	189	58	61	24	135	85	70
MSTRG.10254.1	11	13	26	48	37	34	0	5	12	7	55	21	3	15	28	11	45	45	8	12	33	29	15
ENST00000372556	206	327	328	902	1455	1665	181	1015	408	744	1189	1043	551	450	721	1272	1351	2110	1101	778	1415	1507	1800
ENST00000372561	291	182	303	172	83	126	415	142	202	164	93	234	59	269	223	425	66	287	294	147	256	148	144
ENST00000482168	21	27	14	30	31	27	37	72	50	0	12	7	48	58	88	2	29	36	21	54	18	46	20
ENST00000507855	2	8	0	21	31	0	0	23	0	0	7	0	3	32	0	0	22	16	11	24	16	21	20
MSTRG.1026.25	1	0	0	0	2	11	9	35	105	0	1	5	25	43	73	10	25	30	144	13	8	10	31
ENST00000380490	361	71	58	36	286	169	127	288	154	178	128	168	669	280	85	142	179	377	95	220	276	375	227
ENST00000399489	81	69	0	84	245	177	36	321	75	11	38	62	198	214	146	11	128	121	93	201	103	156	78
ENST00000405805	190	188	311	497	607	492	93	327	51	462	948	547	421	284	357	733	889	985	299	436	1036	869	802
MSTRG.10261.1	346	275	423	323	274	733	305	1000	578	450	1	696	919	345	333	4	29	684	333	670	859	794	15
MSTRG.10261.13	0	0	49	0	7	45	56	0	0	0	35	0	13	15	0	0	18	30	32	18	26	12	27
MSTRG.10261.4	1308	1464	2362	4519	6638	6759	493	4085	1029	4444	6353	5607	4174	1121	1754	4879	6094	6965	1109	3413	7629	6724	7447
MSTRG.10261.6	3917	3913	4911	2954	3236	3117	3065	6092	4945	2449	3401	2346	6101	5447	5016	1847	3624	4111	4740	6446	3414	3412	3564
MSTRG.10261.7	183	163	237	195	355	197	145	737	250	19	123	86	678	222	155	48	161	136	68	504	139	48	233
MSTRG.10261.9	56	53	131	247	355	194	0	104	194	207	71	128	87	95	47	51	128	355	88	102	223	102	181
ENST00000614860	36	80	0	0	52	76	0	0	0	80	0	0	37	0	0	0	0	87	72	105	38	99	10
MSTRG.10265.10	444	293	0	0	28	122	388	170	542	0	0	0	348	11	248	0	211	369	125	932	208	264	166
MSTRG.10265.11	286	155	397	85	57	102	216	327	94	50	0	60	280	240	564	36	49	0	129	441	78	0	20
MSTRG.10265.12	809	340	330	541	426	431	1028	903	459	188	283	339	799	504	1422	206	402	114	366	1768	299	419	248
MSTRG.10265.14	100	8	252	80	98	31	0	88	17	0	12	13	62	69	107	0	14	131	29	46	95	72	84
ENST00000380482	937	328	246	10	23	0	1027	313	1783	10	0	90	284	1002	0	0	0	212	558	222	325	139	71
ENST00000428944	70	42	95	5	33	11	81	675	380	11	8	0	788	383	277	0	11	103	578	109	32	46	33
MSTRG.10269.4	6989	1750	2677	1009	2513	1160	5350	32821	16935	291	539	16	44062	15000	8292	507	736	5194	8054	3835	3640	4376	853
ENST00000320027	0	88	0	93	347	126	102	234	0	259	99	205	218	170	142	129	195	273	70	283	1148	2846	182
ENST00000626866	26	23	85	65	172	5	47	99	61	83	65	13	142	86	92	0	64	19	45	138	169	168	36
MSTRG.10275.14	2745	1272	1373	844	1225	527	1419	4387	2361	267	167	519	4069	2961	8248	479	1167	674	2409	6885	3183	3439	778
MSTRG.10275.23	2974	1933	1580	570	812	303	881	5034	2841	141	0	0	4780	3623	9327	81	1031	459	2318	8190	2282	2432	209
ENST00000343307	263	465	374	135	220	147	150	700	259	66	114	112	540	326	386	212	158	207	170	416	209	294	237
ENST00000267068	44	38	58	162	139	131	54	77	58	68	76	86	136	26	42	98	79	93	10	52	147	69	129
ENST00000446957	298	401	408	0	444	217	198	384	236	18	223	103	309	322	164	20	149	452	314	687	196	235	179
ENST00000464470	33	35	36	18	27	35	14	25	35	17	23	13	29	33	64	43	18	23	9	83	80	109	32
ENST00000483088	338	288	357	236	25	11	298	537	462	0	0	0	521	376	418	0	105	123	224	387	0	0	0
ENST00000503814	59	104	150	69	166	59	197	325	138	12	27	19	496	135	184	11	71	43	45	265	39	11	13
ENST00000504114	29	5	0	42	477	201	0	0	0	0	190	110	0	0	258	70	124	0	27	105	30	54	93
ENST00000512755	21	77	119	30	46	30	22	169	94	13	47	3	181	29	85	33	8	0	48	112	20	16	28
ENST00000530622	56	58	58	220	248	208	62	135	77	69	51	113	165	108	184	132	119	99	52	342	336	273	148
MSTRG.10283.35	261	288	287	432	148	99	133	511	321	23	0	155	413	322	273	0	108	142	115	313	34	20	0
MSTRG.10283.38	83	43	232	527	448	405	164	227	0	239	344	340	109	36	141	298	280	214	88	169	323	413	354
MSTRG.10283.41	294	232	234	377	336	359	249	445	321	214	212	194	353	264	274	144	291	268	271	452	352	282	247
ENST00000380099	118	187	185	74	63	69	8	92	96	108	80	51	118	111	73	28	27	86	50	115	98	71	60
ENST00000380071	35	57	68	135	156	197	23	99	22	69	155	66	92	21	85	124	100	135	29	77	160	130	120
ENST00000310991	23	32	23	99	73	59	28	29	0	58	99	97	13	21	32	143	33	26	7	0	58	20	108
ENST00000378602	6	5	0	79	6	23	0	0	8	45	23	9	0	11	9	93	45	0	23	28	11	57	17
ENST00000379893	15	9	13	24	134	64	0	56	0	12	8	49	13	37	14	0	35	91	11	93	54	95	64
ENST00000460982	15	34	36	131	117	64	9	46	12	34	47	33	44	29	64	61	27	112	29	119	167	191	87
ENST00000379919	12	27	9	22	44	58	10	24	12	22	30	55	9	10	16	13	12	28	18	30	25	26	28
ENST00000447833	75	78	59	67	30	34	136	109	106	10	14	0	44	18	59	0	37	48	45	82	24	39	2
ENST00000450460	656	742	767	239	184	102	279	985	143	5	0	0	810	312	388	0	149	133	319	1031	0	0	101
MSTRG.10310.7	276	221	119	588	104	467	130	428	196	0	326	409	296	69	123	310	51	626	0	342	222	192	145
MSTRG.10310.9	65	0	98	0	555	166	164	61	0	186	0	0	185	98	147	0	365	0	160	134	116	344	263
ENST00000336934	0	1583	0	1733	1207	825	1022	527	0	552	1176	478	204	0	1596	280	1779	1056	311	471	1169	779	1023
MSTRG.10312.19	81	164	42	20	55	7	97	438	158	12	56	14	256	268	212	14	177	20	18	203	211	240	42
MSTRG.10312.24	25	27	34	3	4	5	14	44	12	7	3	0	11	30	0	4	18	25	10	57	11	20	16
ENST00000315190	43	14	38	134	441	261	0	34	24	44	219	14	60	66	12	65	78	91	49	1	327	374	274
ENST00000255476	52	45	45	177	252	136	41	79	41	54	93	77	62	14	59	129	126	238	58	67	203	178	163
ENST00000399275	14	4	13	82	172	117	9	45	10	26	69	14	21	17	33	54	90	86	21	17	162	101	0
ENST00000438666	242	0	0	0	494	285	177	82	71	215	296	333	0	0	164	539	458	286	0	83	873	196	872
ENST00000475603	351	213	157	194	176	233	285	512	325	27	13	70	154	375	562	0	140	126	358	669	65	130	132
ENST00000494062	1247	969	1435	1828	3137	2280	1659	2653	1156	1009	1619	1359	3919	983	2372	1184	2878	2305	1998	4096	2452	1876	2032
MSTRG.10324.7	0	143	159	658	705	676	51	395	0	262	275	265	347	123	503	246	489	725	318	460	0	637	0
ENST00000380217	8	59	50	37	61	51	46	116	32	8	24	12	5	42	22	81	37	64	31	35	57	27	17
ENST00000380250	269	2056	3381	599	565	263	576	3055	1657	32	420	34	899	2249	1089	203	625	1005	498	1058	666	386	505
MSTRG.10327.14	63	0	0	76	300	162	129	321	86	112	113	66	81	47	131	407	88	684	109	0	342	451	495
ENST00000304979	132	314	386	62	117	155	79	471	405	29	11	289	111	339	231	0	190	337	325	297	175	304	186
ENST00000379649	171	173	45	52	17	12	0	131	30	0	0	28	135	347	0	16	32	0	0	390	0	19	0
MSTRG.10335.1	1747	1458	1304	1108	2334	1966	863	1959	1262	776	1210	904	4665	3107	1109	1625	1592	2691	692	3060	2290	2627	1543
MSTRG.10335.5	98	126	108	54	45	51	98	197	173	22	65	21	141	162	135	69	36	110	104	219	92	77	48
MSTRG.10335.8	1397	1072	2276	414	0	0	1572	3141	2412	0	0	79	1216	510	2657	0	28	61	1217	3262	103	118	267
MSTRG.10336.1	71	40	67	10	23	26	22	89	43	1	16	10	110	36	45	2	23	25	75	106	46	68	35
ENST00000379743	40	0	0	172	662	365	39	207	0	166	0	169	48	22	137	0	100	221	42	47	1693	1357	386
MSTRG.10338.16	181	0	239	22	133	78	25	433	295	0	233	107	169	349	237	120	245	207	242	416	169	168	0
MSTRG.10338.8	391	599	437	447	529	624	197	799	436	224	401	373	687	606	281	459	300	493	470	792	469	509	449
ENST00000239893	91	0	107	18	126	56	0	187	161	77	90	0	54	150	204	0	83	176	81	29	54	37	76
ENST00000389704	46	43	78	35	0	19	16	109	56	13	80	0	79	93	0	0	0	0	66	26	64	93	38
MSTRG.10339.12	310	280	119	220	315	235	400	565	270	183	143	216	349	167	250	225	201	146	280	532	206	127	268
ENST00000321358	8535	7492	11883	10745	16001	16248	4552	17810	6192	10442	15705	16898	20362	7058	11466	19846	15033	18872	8164	23213	21281	20146	17536
ENST00000616651	13100	11171	6016	3770	1073	2540	18082	15613	15742	619	0	913	1945	16455	11240	0	99	5995	17407	13396	99	1	1695
ENST00000493537	50	28	72	28	48	49	86	104	72	45	36	8	129	84	56	40	35	30	22	73	38	28	6
MSTRG.10340.1	0	0	162	126	131	134	0	78	29	0	0	9	113	42	55	66	118	179	39	89	79	192	46
MSTRG.10340.13	103	0	195	35	288	106	5	293	133	45	0	54	515	93	113	0	72	199	91	244	105	74	79
MSTRG.10340.15	179	132	356	38	20	163	62	173	28	0	0	0	175	266	0	0	0	0	81	104	25	62	0
MSTRG.10340.35	43	67	91	57	35	48	61	94	42	42	23	0	65	121	0	0	29	0	14	43	0	0	0
ENST00000352251	156	451	460	213	201	187	0	580	413	0	78	136	655	468	634	0	271	0	198	661	327	355	141
ENST00000468017	15	38	42	21	22	27	16	66	38	0	0	0	15	38	26	7	20	21	17	35	45	35	7
ENST00000470258	0	113	0	1204	1560	1105	0	4	5	345	682	669	56	0	96	1041	875	946	95	94	1171	957	641
ENST00000610563	132	46	127	516	1339	905	220	0	68	566	701	631	0	0	356	627	836	1835	120	41	1110	1077	1111
ENST00000379589	2426	3701	3252	6896	5741	6054	3583	5156	3262	2265	2701	3896	2958	3630	5024	4678	6320	6689	2098	5713	5365	5135	5893
MSTRG.10347.1	20	17	40	5	21	9	43	43	19	11	8	0	18	23	64	32	32	22	67	54	17	4	25
ENST00000356576	169	203	489	461	778	641	67	1023	87	117	254	93	633	342	442	299	583	590	292	693	554	557	335
ENST00000416691	5	3	5	16	44	55	0	36	26	3	18	28	23	23	11	8	20	45	12	10	34	37	13
ENST00000455146	274	337	212	421	208	180	92	6	352	123	239	297	266	431	239	0	181	780	146	107	166	62	58
MSTRG.1035.1	45	38	73	36	70	65	74	77	50	28	56	44	52	49	68	98	58	121	140	113	67	95	123
MSTRG.10351.5	139	127	173	32	57	57	63	291	31	22	32	48	148	175	63	18	6	109	57	118	70	19	38
MSTRG.10353.1	91	63	98	65	50	63	92	223	60	30	22	57	138	109	56	55	18	139	64	119	66	38	45
ENST00000615947	59	37	29	355	688	550	38	32	46	240	223	244	49	89	77	81	175	219	135	134	292	271	215
MSTRG.10363.4	119	169	40	1280	643	419	197	83	13	795	786	686	36	68	72	904	480	874	162	200	720	314	508
MSTRG.10363.7	1188	646	366	12896	10060	4755	796	1922	474	5530	5180	2403	498	574	2390	1945	10977	5631	952	947	5922	3652	3380
MSTRG.10365.1	60	38	61	847	598	282	88	142	55	283	306	202	29	43	195	244	713	703	59	52	412	303	243
MSTRG.10368.1	0	24	13	0	96	112	19	118	85	29	22	0	38	97	39	0	112	183	85	55	99	72	42
MSTRG.10368.3	550	452	604	466	354	351	277	521	436	152	312	290	453	337	371	179	249	242	290	630	400	427	160
MSTRG.10368.6	153	218	103	77	37	19	56	149	121	54	67	39	136	138	120	0	48	0	13	228	0	0	0
MSTRG.1037.1	19	31	77	46	46	27	32	109	53	12	35	13	45	48	49	34	29	113	20	54	52	38	65
ENST00000379485	175	253	217	228	240	300	257	571	251	104	280	154	328	273	133	152	143	397	127	341	239	152	165
ENST00000372521	229	137	342	547	277	719	273	233	235	304	583	633	210	463	524	908	526	1205	643	356	560	423	857
ENST00000372522	20	164	0	0	270	0	0	260	226	0	0	0	208	74	0	0	0	0	53	144	59	235	23
ENST00000497437	17	16	19	16	14	25	19	17	24	4	12	0	12	32	15	28	8	30	22	27	7	14	9
ENST00000405737	179	195	226	50	83	54	234	246	144	21	10	22	105	164	269	30	129	92	69	175	69	78	79
MSTRG.10380.11	580	465	682	772	1229	628	562	984	804	405	494	242	784	163	731	697	1436	1358	277	1118	1050	733	870
MSTRG.10380.12	861	918	1269	962	1599	756	1345	1797	678	74	606	288	1615	890	1848	163	1637	1494	491	2000	1194	1047	1097
MSTRG.10380.5	50	15	0	99	173	96	66	30	20	81	65	0	173	8	0	50	104	117	49	128	105	138	82
ENST00000379487	175	197	526	274	325	119	480	684	460	66	131	153	237	504	565	11	338	186	340	372	445	197	517
MSTRG.10381.2	888	804	581	582	1009	785	743	1174	759	248	575	450	1122	813	1242	655	986	1487	841	2108	899	1031	588
ENST00000379483	60	112	72	184	208	298	61	180	120	34	239	165	154	95	85	128	114	366	66	121	204	147	161
ENST00000379477	44	66	118	33	11	23	23	107	115	0	32	24	71	115	92	0	20	71	51	93	62	0	0
ENST00000379480	0	0	0	73	0	102	0	36	14	0	0	49	44	10	0	0	23	31	59	28	28	55	118
ENST00000480434	4	18	57	5	25	18	25	26	20	8	8	4	18	12	23	34	12	15	22	8	4	23	24
ENST00000372514	52	130	262	475	505	493	0	191	0	7	496	600	230	243	16	419	718	851	250	265	713	608	112
MSTRG.1039.5	94	70	0	206	392	383	212	302	174	36	91	376	58	100	568	129	245	543	282	118	128	70	344
ENST00000379359	247	65	59	250	296	178	273	79	105	105	184	342	13	126	263	1257	118	242	364	314	243	325	720
ENST00000487837	24	44	0	92	91	110	37	31	21	8	65	0	34	0	2	119	24	44	61	47	59	101	148
MSTRG.10390.2	14	32	35	16	16	0	0	3	3	0	6	8	6	0	3	19	22	0	35	33	17	30	30
MSTRG.10390.3	14	63	115	365	1044	557	0	206	151	256	491	675	256	153	355	768	879	281	153	570	677	480	49
MSTRG.10390.4	20	9	33	37	91	57	15	52	20	0	26	56	41	32	23	29	85	42	23	103	115	50	110
MSTRG.10390.6	394	276	267	1162	2887	2025	224	747	389	441	1184	1056	710	341	579	2599	1565	801	717	1452	1294	1626	1628
ENST00000379406	174	68	0	71	122	37	230	341	139	67	50	22	119	253	468	58	29	16	94	408	89	104	38
ENST00000403412	29	75	99	60	36	18	16	20	68	0	0	0	48	31	0	0	0	0	53	40	0	0	1
MSTRG.10391.9	0	139	56	92	90	49	0	46	0	0	70	0	193	9	0	47	72	173	41	117	40	54	76
ENST00000261491	520	532	837	202	308	153	316	1429	656	31	65	39	1614	522	573	72	127	199	62	1101	222	195	134
MSTRG.10404.3	1018	1619	1809	2215	2637	2454	1020	2130	1330	1013	1700	1178	2086	1565	1870	1110	1515	1601	710	2266	1760	2001	782
MSTRG.10404.5	0	66	556	332	1296	827	52	477	0	2	9	495	308	259	0	847	1177	40	333	240	859	269	1163
ENST00000379221	120	183	163	197	389	299	142	611	169	277	361	275	288	100	231	362	187	1390	178	258	459	386	680
MSTRG.10407.3	85	83	19	42	43	0	34	116	119	43	74	81	32	45	44	21	16	13	118	103	22	23	20
MSTRG.10407.4	549	666	530	533	666	475	152	1054	380	525	594	634	672	498	573	477	397	1114	516	869	486	458	613
MSTRG.10407.5	72	55	0	0	139	0	79	56	0	127	0	0	76	0	44	39	0	62	21	119	29	33	109
MSTRG.10408.1	7	0	0	163	110	235	160	99	11	105	149	104	118	44	39	147	172	134	38	90	120	152	189
MSTRG.10408.5	310	217	182	198	112	107	4	222	142	26	97	0	82	477	80	0	25	176	37	378	0	0	0
MSTRG.10408.6	75	122	247	218	114	213	369	259	92	0	54	219	302	29	329	34	230	22	174	126	178	90	50
ENST00000372506	0	146	0	0	79	41	10	0	0	19	96	0	38	0	25	0	7	2	106	50	77	35	20
ENST00000372508	110	0	213	124	174	225	0	208	98	70	71	173	153	171	126	145	107	268	87	131	164	170	216
ENST00000460031	280	98	46	15	97	0	346	218	154	0	4	23	125	242	36	0	39	110	156	156	90	32	80
MSTRG.1042.7	42	74	189	147	162	65	249	127	2	176	0	60	62	56	0	161	79	20	68	156	103	119	126
MSTRG.1042.9	368	479	170	262	457	301	1	1022	710	56	115	114	1017	959	354	96	183	294	150	1041	322	247	256
ENST00000281496	79	154	232	114	151	229	0	138	90	107	157	67	171	111	48	0	134	208	94	174	104	111	158
ENST00000379310	229	331	230	1890	1519	984	422	814	561	250	822	623	244	565	836	292	1356	1058	315	368	643	244	208
MSTRG.10422.2	729	2362	3562	34	201	295	522	3493	1576	41	274	182	3173	5132	1381	173	287	243	252	1517	439	373	302
MSTRG.10422.3	720	1542	3933	453	546	682	1539	3770	2180	236	524	386	3446	4428	1604	616	454	676	297	1529	269	415	521
MSTRG.10422.5	6	266	211	804	543	793	8	197	10	173	427	278	210	43	135	71	307	815	51	193	306	0	191
ENST00000493476	10	15	22	16	2	39	17	42	12	0	0	42	66	32	5	0	4	17	25	21	46	24	27
MSTRG.1043.5	40	53	46	70	91	79	59	104	78	24	56	45	71	62	56	65	57	75	47	54	79	71	56
MSTRG.1043.6	56	43	59	175	220	282	45	202	108	159	340	237	121	220	160	126	171	217	104	201	146	153	97
ENST00000325686	1524	637	2389	180	216	89	565	1437	1971	52	80	0	3213	2365	1246	0	25	296	374	1504	0	102	0
MSTRG.10432.10	286	298	3070	155	325	133	242	1091	43	16	44	61	2691	695	280	0	191	373	122	1249	196	48	335
MSTRG.10432.5	187	0	0	0	0	108	129	226	76	0	60	45	191	0	137	185	116	86	38	91	293	326	72
ENST00000261489	3968	2075	1983	5770	8309	6655	1812	3865	2801	7858	9086	4788	10341	2329	3600	8166	9537	6484	3184	3641	10580	10115	14749
MSTRG.10438.5	402	959	936	280	532	223	372	1406	1205	110	126	68	752	1026	211	53	227	302	161	784	250	162	305
ENST00000379161	572	525	467	262	179	203	487	697	450	88	186	146	555	410	619	117	195	205	331	714	236	190	112
ENST00000379151	246	147	100	48	78	38	122	194	240	39	0	61	151	155	159	103	85	33	126	215	31	58	30
ENST00000497558	107	194	161	259	427	328	165	260	133	92	306	131	269	174	289	171	232	368	120	366	277	159	230
MSTRG.10444.1	97	43	55	107	52	45	109	164	101	52	110	31	136	133	58	0	19	129	57	228	158	60	74
ENST00000340473	49	62	10	56	62	49	62	97	76	0	38	17	138	62	38	52	49	83	31	132	128	66	52
MSTRG.10448.1	802	590	521	292	355	400	665	906	633	200	228	348	681	571	765	372	369	513	684	931	374	345	351
ENST00000630287	280	351	237	399	116	62	1356	74	103	96	52	478	169	246	292	27	34	66	388	519	216	62	138
MSTRG.1045.3	220	47	0	359	328	353	381	573	245	175	171	207	945	285	252	155	202	44	11	397	174	206	138
MSTRG.1045.6	488	400	431	873	564	389	893	1081	731	297	100	383	1778	610	123	264	302	249	225	892	443	350	206
ENST00000349995	243	464	123	437	163	257	757	1102	1043	124	217	147	527	611	563	170	138	0	424	917	424	248	270
MSTRG.10453.5	384	225	0	31	243	63	232	74	113	60	121	68	489	218	165	275	195	424	0	197	0	80	207
MSTRG.10453.6	596	707	962	327	535	366	179	796	280	0	35	179	1022	740	713	0	202	382	291	1303	262	339	219
MSTRG.10457.1	980	726	1294	828	2765	1444	917	1052	611	1353	1996	1213	1364	857	966	2064	1947	1570	3046	1947	2084	2036	2224
MSTRG.10457.2	40	14	41	28	51	46	32	38	20	32	63	30	31	21	37	75	69	77	170	132	87	38	93
ENST00000309246	70	16	38	148	113	145	80	110	57	38	165	20	108	70	76	75	121	51	63	54	75	73	113
ENST00000379055	156	165	77	158	79	68	159	52	60	21	30	44	68	189	232	67	132	66	248	152	162	119	237
ENST00000379056	1821	1149	1324	1979	2596	2664	1962	2408	1418	2587	3011	3218	1703	1286	2970	4099	1829	1641	3924	4988	2601	2560	3263
ENST00000379060	46928	44425	40315	68010	100603	70430	47204	65348	38392	63755	88034	79746	58267	57474	51288	65302	68840	67342	89279	105047	70840	82372	70599
ENST00000442760	46	59	29	86	89	56	95	40	53	10	87	22	44	65	51	34	44	55	47	66	30	46	47
ENST00000490277	92	47	145	434	409	440	157	186	111	102	329	137	298	109	88	180	242	226	158	282	165	84	255
ENST00000529421	2839	2650	3727	4798	10202	7815	1633	6099	1313	5503	5609	13706	7326	2081	2448	14086	5937	1271	7248	13918	7919	3531	9
ENST00000533567	20	82	0	144	264	86	359	303	198	245	38	0	172	97	82	126	60	86	925	1225	134	88	48
ENST00000616577	644	541	399	486	484	334	446	0	80	0	342	86	0	590	94	0	487	393	0	0	611	630	409
MSTRG.10458.5	11559	10283	8050	20023	29088	24061	11511	13166	9616	19877	28849	26106	12242	12708	13053	21912	22567	20278	20310	22098	31942	24824	21778
MSTRG.10458.7	74	110	0	18	0	76	185	230	239	0	320	137	195	198	117	157	0	34	349	410	133	151	89
ENST00000517509	22	51	3	44	104	70	25	45	19	50	61	50	18	26	37	87	67	79	55	29	78	87	37
ENST00000519454	60	21	0	98	119	62	12	80	34	52	99	73	22	11	58	27	131	69	15	30	87	109	39
ENST00000522673	2	47	0	29	42	13	50	2	0	38	21	92	18	25	36	49	33	0	60	15	64	40	35
ENST00000523445	17	11	24	14	17	20	0	0	0	15	38	23	9	7	27	0	30	9	14	8	19	18	32
ENST00000618947	12	6	22	21	26	36	6	12	0	35	12	44	13	3	26	33	21	36	17	13	46	54	36
ENST00000398357	890	0	20	360	303	282	385	1269	842	0	117	237	682	649	1032	238	14	787	588	1129	11	0	215
ENST00000519676	258	329	563	618	1413	966	325	1151	741	117	0	175	851	317	381	0	844	2007	466	805	668	1195	1287
ENST00000523988	40	33	33	2	20	4	6	48	69	0	0	0	49	32	39	17	13	13	0	38	11	13	0
MSTRG.10464.3	3142	793	57	187	739	330	2194	4402	1691	57	0	138	13452	2941	2325	0	194	695	2883	3331	461	564	201
MSTRG.10466.1	2124	2288	2329	1442	776	451	2045	3701	2015	0	86	154	2619	2375	2271	0	1042	480	1148	3263	271	46	0
MSTRG.10466.6	352	329	0	715	554	1256	242	609	252	689	656	131	444	217	303	192	733	648	235	364	1567	971	162
ENST00000236051	3899	3279	2672	707	695	817	4525	5665	3878	414	460	557	3249	4345	2131	549	690	995	2954	4764	861	872	794
ENST00000311191	394	207	348	61	31	48	532	329	257	56	0	41	389	469	214	7	4	271	178	500	94	102	123
MSTRG.10477.5	777	595	1046	319	427	315	279	1687	912	44	0	74	1442	1028	739	0	0	327	237	1785	462	246	360
ENST00000378697	892	1045	1114	1218	1604	1759	298	1517	1200	372	1556	1442	1064	1330	1094	1906	2157	1711	1285	1640	1513	890	569
ENST00000378720	929	1108	1183	2503	2793	3162	1067	1910	573	1962	2412	2131	1357	1078	1735	2389	2579	3508	1088	2004	2532	2891	3477
ENST00000412582	109	26	180	0	125	159	0	218	71	108	190	156	120	0	0	245	107	164	124	191	264	174	108
ENST00000471867	140	191	153	185	207	236	74	245	110	105	98	128	230	126	162	284	181	448	90	224	294	218	117
ENST00000378654	823	780	295	2877	3552	3661	610	1677	882	1686	2339	2551	686	685	1751	1130	2404	5260	2270	1397	2368	2328	2632
MSTRG.10480.1	41	31	139	44	46	170	18	158	0	0	0	18	128	111	0	30	50	65	21	116	0	154	0
MSTRG.10480.7	99	269	398	1239	2039	2928	194	760	589	612	917	1035	620	410	909	1031	1498	1265	1187	378	1630	1159	1112
ENST00000378549	1309	1645	2648	3311	1903	2724	2319	2829	1992	2277	3296	4852	804	2134	3367	6328	1431	3352	4550	3503	2990	1997	3111
ENST00000378565	20	21	22	25	68	50	42	68	36	13	50	31	18	47	88	63	53	91	13	49	76	58	111
ENST00000607866	1822	1894	2085	4049	3642	3650	1845	3743	2638	3148	3400	2755	1574	3108	3737	1522	2628	3590	3084	3685	2786	2468	2431
MSTRG.10481.4	23	46	129	16	34	24	38	6	0	46	1	10	27	60	72	51	7	0	119	45	40	6	48
MSTRG.10481.5	1334	841	2450	11854	18126	16531	972	3104	1569	14829	16357	11434	4390	1378	2331	13549	16329	12955	2279	4648	19751	18132	19038
ENST00000258648	590	530	763	832	996	1069	273	1022	312	505	765	649	1009	323	620	798	807	1453	369	1226	1027	1123	803
ENST00000378586	465	547	290	393	276	233	445	657	402	179	480	202	520	592	616	257	220	351	246	702	302	294	269
MSTRG.10484.1	37	19	22	50	36	54	22	34	8	15	20	61	18	20	56	56	26	45	38	22	43	20	42
MSTRG.10484.4	14	16	20	77	0	65	19	15	11	34	62	38	9	14	19	167	33	46	68	10	51	76	20
MSTRG.10484.8	160	216	196	265	173	298	73	285	120	167	110	156	220	220	203	0	306	173	250	414	237	154	145
ENST00000258662	612	484	610	972	1046	1027	453	1061	627	620	906	1096	753	650	811	774	851	1203	519	1010	808	812	785
ENST00000267163	2171	2403	3344	1790	1701	1772	1437	3860	2133	826	1338	970	4188	2317	2930	904	1543	1386	1033	5294	1691	1387	1267
ENST00000531171	116	153	23	39	18	10	138	234	128	11	55	17	55	211	148	19	0	0	66	248	0	51	0
ENST00000482024	17	17	4	83	59	96	33	36	3	0	48	77	17	29	47	6	63	161	12	29	107	57	113
ENST00000620633	118	109	105	424	570	877	61	305	134	267	424	254	206	115	320	535	336	933	293	235	688	545	597
ENST00000453033	196	236	310	10	17	34	104	223	205	1	40	14	98	297	134	38	17	21	29	286	40	34	46
ENST00000344532	54	90	116	226	308	642	0	38	128	218	282	257	77	103	270	13	270	693	141	111	334	411	38
ENST00000544904	74	30	55	643	340	586	122	235	48	18	301	244	233	98	241	653	354	587	185	78	438	189	605
MSTRG.105.11	541	610	888	235	314	344	403	1110	555	0	427	130	465	524	469	196	0	541	364	758	251	0	0
MSTRG.105.13	7900	8132	12123	7920	8950	8494	6461	17649	9879	4109	5278	5034	12484	10897	8427	8089	7058	12863	6287	14761	10592	10041	9259
MSTRG.105.3	321	332	196	60	30	15	302	232	150	0	0	0	326	355	51	0	45	0	98	336	15	75	0
MSTRG.10500.1	6	1	3	26	10	30	4	11	4	0	10	10	4	5	26	39	19	38	13	10	43	35	15
ENST00000251108	164	106	0	458	600	446	132	681	287	94	231	282	243	166	581	178	480	633	329	370	535	348	448
MSTRG.10501.11	15	4	61	44	72	68	37	79	36	2	32	7	22	25	27	22	28	39	65	119	65	52	62
ENST00000492622	43	224	355	516	489	380	104	214	75	251	123	350	315	146	243	220	167	0	168	251	535	69	221
ENST00000446556	44	0	3	25	32	1	22	70	77	16	17	16	20	73	257	23	39	24	148	76	17	0	14
ENST00000355854	31	60	0	381	367	361	205	115	235	126	84	0	41	23	194	230	1046	469	596	12	713	743	431
ENST00000409308	130	147	61	57	108	93	103	122	225	0	34	63	136	42	95	35	162	0	108	94	37	0	13
MSTRG.10508.6	71	48	232	385	508	379	0	205	0	79	383	220	97	0	279	0	474	1100	71	212	771	349	547
MSTRG.10509.2	25	35	32	99	99	18	0	52	27	9	0	14	29	112	46	0	43	48	186	12	15	0	9
ENST00000486276	0	64	68	31	126	78	0	69	0	101	138	65	45	0	85	166	8	89	23	27	128	70	39
ENST00000488958	180	668	948	56	191	84	79	0	293	212	0	215	236	404	882	382	42	833	136	412	372	146	66
MSTRG.10511.16	541	167	647	276	157	361	232	1157	502	38	277	202	529	212	37	0	478	16	352	1076	350	474	450
MSTRG.10511.9	0	92	13	7	64	0	0	70	60	0	0	0	8	0	90	122	11	0	60	70	25	71	29
ENST00000473576	200	59	0	156	232	299	60	308	36	237	234	336	109	45	136	276	173	475	150	90	273	287	278
ENST00000258646	399	177	426	338	836	541	51	802	316	186	246	104	481	7	263	597	416	761	273	504	522	591	310
ENST00000378302	37	129	18	202	73	37	257	257	110	0	37	92	92	367	349	0	18	184	165	55	110	18	202
ENST00000261667	1881	2440	2047	167	220	69	1281	3714	2293	20	19	0	1962	2058	1727	9	17	61	1048	3715	150	74	47
MSTRG.10514.2	402	272	614	949	1455	1226	182	961	0	431	780	734	1303	370	444	722	1203	1893	228	742	1313	987	775
ENST00000361840	41	17	6	39	62	119	61	31	20	0	98	12	46	43	19	208	54	241	9	26	140	88	80
ENST00000613924	40	53	103	166	189	104	0	109	63	145	73	143	146	26	82	45	79	176	35	100	138	140	216
MSTRG.10517.4	176	190	155	90	103	86	91	233	130	60	49	114	192	253	66	116	42	99	129	228	75	123	33
ENST00000378182	347	424	509	304	271	393	219	646	308	58	355	172	673	338	510	381	161	521	111	555	348	326	264
ENST00000457662	423	594	503	351	289	294	435	681	390	198	168	228	706	638	483	178	248	289	411	672	262	202	225
ENST00000378180	52	76	7	31	31	21	0	100	51	0	7	18	46	40	20	14	14	29	47	48	23	8	9
ENST00000424948	18	3	14	0	27	44	33	0	35	16	18	0	23	44	24	140	52	64	44	11	72	73	5
MSTRG.1053.2	0	0	0	57	9	0	0	22	0	0	8	34	0	0	29	0	17	59	140	15	24	24	95
ENST00000488437	18	0	63	15	41	22	0	86	39	44	7	0	7	1	35	0	27	1	31	22	45	16	30
MSTRG.1054.14	0	13	73	60	167	141	80	163	27	85	34	17	19	11	101	153	69	168	36	37	363	241	152
MSTRG.1054.2	27	18	89	37	72	49	60	162	85	52	11	26	22	25	122	65	28	114	30	36	184	92	39
ENST00000422660	19	40	32	126	83	158	58	89	13	147	197	106	50	65	57	237	94	231	72	33	151	111	165
ENST00000495244	42	65	0	143	164	149	33	185	74	115	122	137	196	113	121	199	202	247	37	199	189	133	137
ENST00000611510	72	73	131	77	42	41	32	39	91	15	32	10	45	59	89	61	24	97	124	71	58	35	112
ENST00000621641	18	104	95	99	67	145	29	118	53	129	179	35	97	91	128	70	152	109	83	118	99	161	165
ENST00000322475	300	572	465	59	88	129	109	467	151	63	56	45	1010	311	100	53	79	108	78	338	117	85	110
ENST00000298125	306	557	707	796	469	386	392	1012	408	232	329	298	684	671	443	206	393	225	130	632	393	319	278
ENST00000372405	15	31	7	5	85	48	12	2	0	8	20	84	15	28	4	85	3	55	27	10	28	10	87
ENST00000372407	409	52	486	7364	12860	8627	628	889	446	6294	8377	8726	362	376	927	6955	5787	7296	1518	926	10446	9638	9896
ENST00000477970	42	48	16	94	172	183	36	42	19	83	268	153	0	101	39	131	31	251	0	65	186	0	315
MSTRG.1055.13	570	674	988	1696	1300	691	446	0	542	116	303	535	125	0	485	119	620	907	547	810	708	195	247
MSTRG.1055.14	1871	1314	1279	8419	7762	2810	672	2423	948	0	2699	306	613	1573	1360	0	4142	3820	354	1555	2977	3148	2636
MSTRG.1055.17	1063	2282	1473	14474	14065	8125	1117	1842	1368	4694	9296	7737	1109	1901	3307	2944	6813	7714	2543	2945	8229	5502	5425
MSTRG.1055.22	416	226	167	2124	2908	2084	315	397	250	1619	2730	2299	127	303	414	3241	1739	2267	706	462	2308	2093	2646
MSTRG.1055.33	419	415	290	1820	2062	651	0	1093	425	1	326	24	525	976	52	0	1147	1074	0	318	0	434	0
ENST00000280056	23	4	12	59	51	59	13	37	10	19	17	9	33	19	47	26	51	33	15	12	44	47	4
ENST00000444610	103	0	0	491	318	477	81	103	84	198	225	152	64	123	109	586	396	263	263	75	508	389	312
MSTRG.10552.20	13	36	25	64	94	149	18	36	21	65	148	102	15	60	64	44	87	20	16	51	48	77	0
MSTRG.10552.8	0	30	52	8	55	0	12	17	0	63	59	86	0	0	0	0	0	55	29	36	40	18	138
ENST00000456688	0	0	0	15	25	24	4	12	8	0	18	14	0	23	14	19	37	34	13	10	43	14	15
ENST00000618844	18	54	54	129	65	81	49	45	11	92	133	178	20	40	28	84	134	69	53	40	83	125	190
ENST00000311234	139	222	280	664	324	66	236	0	0	87	0	178	481	117	106	0	658	86	41	107	177	184	123
ENST00000398119	113	155	144	418	468	342	48	288	141	188	327	220	259	119	162	225	558	289	98	257	703	527	354
ENST00000442263	56	60	72	223	165	104	25	147	28	81	79	68	150	63	102	89	130	113	13	149	123	156	29
ENST00000476666	29	34	48	14	51	56	0	44	23	0	41	52	15	35	38	20	121	28	17	66	75	54	31
ENST00000497989	0	0	74	266	535	322	0	126	0	82	151	82	413	0	0	46	816	480	35	450	369	391	163
MSTRG.10555.12	526	1060	446	353	98	82	793	643	667	72	242	9	216	887	1063	142	260	183	526	1480	156	54	0
ENST00000598905	10	13	0	20	41	26	13	24	0	14	8	13	12	21	26	4	57	41	23	14	38	27	46
ENST00000372343	1104	859	744	778	828	1025	914	1846	1084	405	635	751	938	841	765	871	862	1426	945	851	1086	843	816
MSTRG.1056.2	220	184	164	52	101	82	230	50	61	0	0	11	67	224	50	0	77	170	5	117	0	40	4
ENST00000521776	244	261	94	433	455	661	343	259	44	197	417	322	0	138	188	834	331	356	57	0	641	566	733
MSTRG.10562.2	276	338	258	18	13	31	209	508	374	0	27	36	241	409	290	31	49	4	151	276	18	85	31
MSTRG.10562.5	1004	1252	1589	1257	1330	909	758	2114	1584	176	558	375	2473	1440	1487	156	967	1882	611	2035	948	617	659
ENST00000258613	35	31	17	30	103	67	52	125	73	27	8	11	43	50	127	23	25	85	69	28	64	48	88
MSTRG.10567.3	6	0	59	26	73	51	87	69	37	14	32	35	58	26	44	25	14	0	28	58	25	45	33
ENST00000372396	266	192	632	237	402	420	0	62	0	0	329	153	148	0	349	0	107	181	200	246	228	0	267
MSTRG.1057.2	255	0	0	40	65	205	584	345	312	108	74	0	82	385	15	0	59	409	105	259	132	349	215
MSTRG.1057.5	565	1265	671	1308	837	785	761	1859	1070	330	329	544	1304	1177	781	588	780	938	331	1151	868	793	459
ENST00000620675	55	80	112	160	91	86	0	107	83	0	5	31	120	114	9	107	71	0	56	190	78	67	111
MSTRG.10573.6	33	125	0	43	8	35	127	59	65	16	0	0	6	31	33	0	0	0	10	228	10	32	25
ENST00000378060	715	759	766	1388	1690	1309	518	1396	859	573	1031	756	1112	764	773	72	994	1501	383	1342	1165	771	960
ENST00000462289	83	90	169	47	41	40	112	153	74	26	40	69	129	140	50	0	24	0	58	91	26	56	0
MSTRG.10574.3	104	22	217	88	65	28	174	331	201	0	0	0	172	178	112	0	29	0	268	228	29	168	0
ENST00000258607	50	115	100	184	131	192	102	270	122	0	79	43	133	122	135	94	68	245	111	186	122	94	49
MSTRG.10577.10	68	59	39	27	67	58	62	0	39	0	58	0	15	0	154	0	33	0	0	0	7	26	0
MSTRG.10580.1	26	4	33	4	27	22	41	37	21	0	28	2	16	26	19	35	4	9	26	52	11	28	10
ENST00000310528	136	99	71	331	335	458	83	296	165	183	227	172	219	143	140	454	223	492	71	130	439	431	418
ENST00000343788	1453	1282	1296	652	752	791	1165	2275	1525	505	700	641	1844	1658	1288	662	685	766	883	2782	850	809	552
MSTRG.10581.1	258	433	240	83	53	41	368	589	497	40	77	33	334	396	271	0	53	20	182	691	32	48	161
MSTRG.10586.1	16	8	0	90	65	243	7	11	13	65	57	99	15	11	196	23	89	150	69	19	137	111	106
MSTRG.1059.21	199	207	143	690	567	623	88	202	241	434	317	515	206	288	151	1094	486	1018	439	348	622	463	1190
MSTRG.1059.22	82	0	0	705	871	877	301	476	103	311	903	271	141	116	414	703	715	1192	173	87	1010	944	767
MSTRG.1059.45	0	32	19	56	54	84	0	48	0	0	0	21	56	0	26	0	46	49	42	18	97	97	149
MSTRG.1059.46	54	100	141	173	327	97	46	214	43	0	0	0	57	120	44	0	163	386	53	120	164	6	29
ENST00000441282	28	29	21	24	44	31	10	60	22	11	13	18	48	15	32	32	44	11	16	69	35	50	28
ENST00000196169	34	11	11	28	22	28	0	6	10	0	26	12	20	10	50	0	15	0	0	10	0	21	0
ENST00000471710	10	12	35	121	144	135	2	27	4	75	176	124	58	9	19	119	145	76	15	21	213	156	116
MSTRG.10596.10	84	234	296	399	528	414	158	550	362	244	419	433	367	199	420	263	506	434	586	300	488	401	235
MSTRG.10596.9	138	0	0	306	226	265	143	53	267	75	183	0	93	141	64	118	91	134	192	75	0	84	0
ENST00000377861	99	188	223	543	727	878	127	227	195	266	446	576	190	223	496	367	975	774	113	192	693	489	518
ENST00000377865	25	0	0	295	633	824	0	77	0	64	284	280	0	0	62	728	665	1049	50	16	783	668	764
ENST00000544246	297	318	414	406	250	280	214	310	274	207	327	180	196	412	1237	46	360	518	593	422	434	205	261
ENST00000377687	623	366	469	69	51	34	425	69	166	0	0	23	206	194	212	74	57	6	240	463	63	69	34
ENST00000539231	298	370	258	177	567	206	0	449	129	57	129	3	1266	309	530	20	284	41	0	1762	499	576	86
ENST00000377669	104	134	297	71	184	114	41	217	146	20	19	12	211	212	81	96	44	102	13	239	115	169	127
ENST00000377818	314	348	550	421	715	498	320	586	398	217	424	391	840	310	378	429	507	551	295	664	486	389	415
ENST00000377815	23	33	62	32	23	14	37	62	36	3	0	0	42	29	58	0	20	0	13	49	4	0	0
ENST00000390667	54	78	73	43	85	78	61	137	84	0	47	48	51	64	65	74	32	63	53	143	78	63	87
ENST00000255108	1493	1613	896	262	139	302	1912	2865	1614	0	50	199	1212	1571	853	296	272	303	1122	1937	394	308	302
ENST00000527319	0	0	0	40	0	20	0	0	0	0	26	15	24	57	0	8	32	0	54	11	28	37	54
MSTRG.10632.1	6	15	13	10	22	14	15	45	24	0	0	8	16	15	20	17	12	19	7	28	14	12	15
MSTRG.10633.1	15	53	45	21	43	19	73	114	82	21	16	10	50	56	62	13	30	34	15	82	19	11	21
ENST00000377767	383	334	513	452	763	634	374	798	178	172	519	326	284	572	626	263	638	942	210	453	465	408	410
ENST00000377780	612	565	887	1163	1183	913	341	964	454	472	716	628	1141	464	695	827	1011	1036	201	1694	1040	820	853
ENST00000490646	1256	1296	1011	829	434	9	1077	1670	1406	71	22	55	1166	1588	1817	0	236	139	467	2144	117	4	0
ENST00000545453	411	425	362	382	649	522	312	732	537	0	360	186	1005	498	216	0	290	158	485	1176	372	309	30
MSTRG.10637.10	86	40	18	58	80	54	30	52	28	0	46	44	98	106	26	0	36	3	45	183	109	66	62
MSTRG.10637.6	100	115	109	78	72	37	20	128	181	0	33	14	175	147	173	0	81	119	70	226	54	8	6
MSTRG.10637.7	109	212	0	119	111	0	75	183	45	17	0	45	140	0	54	13	0	59	56	45	55	119	39
MSTRG.10637.8	119	32	64	27	104	107	49	134	100	10	0	8	171	108	140	11	33	0	87	261	73	27	73
ENST00000498664	2670	2562	2604	1025	1299	1003	2117	4567	2798	764	1103	914	4427	3354	1459	1723	1058	1131	2421	3581	1461	1295	1297
ENST00000532642	81	24	28	26	38	32	140	122	77	9	4	45	167	83	150	0	36	53	64	191	41	29	23
MSTRG.1064.10	846	777	495	184	67	97	945	428	737	89	134	171	215	823	464	256	50	126	817	505	224	138	229
MSTRG.10640.1	46	101	28	112	38	10	22	0	36	32	11	19	0	73	32	9	6	34	64	26	9	0	11
MSTRG.10640.5	53	148	260	1354	1706	1806	300	670	148	948	1307	1334	285	121	723	1282	1428	1917	403	594	1566	1425	1552
MSTRG.10640.6	286	1063	0	1209	1671	1615	245	96	306	308	884	328	505	766	803	413	683	764	804	955	980	967	341
MSTRG.10642.1	0	2	26	4	60	7	0	32	24	26	38	28	40	11	33	41	32	19	6	60	43	0	28
ENST00000377474	1314	237	911	1127	3165	1666	889	2501	1714	791	642	303	3073	1177	2691	1366	1389	2710	626	1862	3462	2975	2053
ENST00000406936	24	11	25	45	85	117	11	49	26	44	169	95	32	33	58	104	72	238	55	55	149	99	138
MSTRG.10647.3	741	1021	808	2111	2354	2558	876	1767	1119	1613	2752	2563	936	1242	1612	3173	2192	3402	2397	1782	2503	2662	3263
MSTRG.10648.6	647	662	780	298	311	454	544	1123	676	156	368	326	827	1367	621	426	349	900	782	1375	547	463	502
ENST00000481924	122	143	182	30	38	53	73	327	132	9	20	16	209	171	69	140	40	111	123	102	123	65	54
MSTRG.1065.6	1522	1603	1756	1479	1383	2063	1949	3223	1953	824	1456	1210	1551	2246	1513	3336	1707	4250	2636	2008	2884	2535	2804
ENST00000485938	46	35	25	13	35	51	109	27	0	28	32	91	14	36	76	55	24	43	95	52	45	37	40
ENST00000616833	383	444	539	458	387	408	152	630	469	206	260	337	571	524	273	380	397	557	268	766	399	326	283
MSTRG.10652.4	397	407	361	673	1062	925	196	651	306	468	792	613	523	442	410	762	869	854	447	767	909	736	858
ENST00000477982	64	160	304	28	93	53	46	430	114	20	39	33	383	97	115	73	29	54	121	621	81	67	0
MSTRG.10653.11	694	1472	1122	1145	1562	1213	0	2312	800	426	1128	704	2294	1121	1222	660	1597	1608	70	2914	1486	1134	926
MSTRG.10653.12	642	720	1400	687	121	793	885	494	402	272	786	341	366	579	699	127	274	392	353	870	224	410	704
ENST00000334286	11142	14615	25946	791	1234	1955	18412	36719	19443	544	252	306	21034	18570	37187	1400	2319	3173	8633	45975	2721	1923	2044
ENST00000626030	9492	15798	16110	206	57	74	15519	18272	15959	0	78	108	7255	20363	15097	79	307	350	8965	22800	45	0	77
ENST00000315913	347	475	311	377	271	788	393	229	174	575	769	199	307	275	349	754	611	725	515	354	221	660	828
ENST00000488433	102	100	92	25	72	49	179	317	238	5	19	24	257	137	128	5	31	22	70	214	44	23	37
MSTRG.10680.2	373	661	128	128	204	71	97	586	646	128	230	77	759	708	1092	96	204	296	426	1221	303	77	128
ENST00000377102	115	199	257	54	23	56	71	108	107	7	26	27	168	138	37	37	63	9	39	120	97	43	89
ENST00000377104	1655	1785	2262	1006	971	868	694	2332	1327	673	692	410	2618	1861	1094	449	1188	407	473	2699	1163	907	559
ENST00000540649	2049	1677	3363	1052	877	834	1579	2572	2273	481	624	753	2659	3692	939	763	986	369	1232	3119	807	902	305
ENST00000218652	119	92	135	513	583	587	116	244	113	231	438	350	261	110	95	426	351	352	118	117	749	612	403
ENST00000487865	244	176	314	324	141	213	34	774	277	0	64	116	436	288	220	0	126	67	144	835	39	85	35
ENST00000620924	271	185	349	224	603	468	219	572	391	363	349	0	58	139	130	227	0	497	161	464	492	281	289
MSTRG.1069.11	30	51	43	68	56	72	69	60	17	64	86	35	42	31	17	55	44	62	68	35	73	20	45
ENST00000393073	71	30	9	10	18	33	49	72	33	14	27	8	27	52	60	9	16	26	34	83	10	32	20
MSTRG.10690.2	37	31	51	82	148	80	25	51	49	78	163	99	96	24	24	155	67	48	44	80	127	147	118
MSTRG.10691.1	26	75	21	43	46	27	47	48	26	10	33	24	42	42	35	49	32	48	15	37	29	36	23
MSTRG.10696.1	10	0	6	7	23	16	9	11	10	10	21	12	4	3	14	21	12	22	26	12	18	15	25
ENST00000377028	4	24	35	163	127	165	17	41	40	37	83	81	10	30	77	89	226	158	64	54	84	73	99
ENST00000267229	319	731	147	0	282	0	774	534	195	0	48	0	223	745	428	0	121	0	124	494	101	192	43
MSTRG.10699.6	230	162	435	396	502	364	91	636	440	162	226	269	596	120	817	127	60	416	202	967	515	0	383
ENST00000372310	310	149	96	24	35	32	201	222	83	0	0	22	394	98	98	11	13	19	35	103	67	48	8
MSTRG.10701.7	5	25	0	29	50	83	16	36	8	0	55	43	13	39	6	27	18	98	59	24	38	40	52
ENST00000610286	14	66	61	19	23	9	29	12	9	8	8	22	11	37	13	17	14	8	11	41	29	11	12
ENST00000377047	1200	2514	2341	2007	2365	1360	619	1332	735	545	1818	1548	1368	983	768	1428	1007	1753	195	2293	1243	922	1284
MSTRG.10708.5	25	74	0	60	53	0	0	94	85	47	0	94	58	31	4	0	12	129	77	100	145	159	103
MSTRG.10708.7	378	421	333	677	458	375	305	727	407	230	119	612	628	459	301	366	482	441	269	918	376	451	361
ENST00000376958	594	688	946	2126	2126	2682	224	1210	770	1436	2505	1583	1150	624	779	1715	1648	2709	418	1479	1578	1480	1721
MSTRG.10709.1	560	563	737	556	434	493	421	1041	793	171	470	412	690	974	815	166	413	813	510	1242	269	156	140
ENST00000429715	559	619	215	1541	1657	1709	442	959	348	412	1056	998	349	352	615	541	1417	1427	290	624	1442	1422	1191
ENST00000544440	2277	2036	960	4441	3328	1497	932	2811	1523	0	1531	1161	2033	1915	3282	0	3506	1672	1680	3395	1230	1894	959
ENST00000612956	27	0	0	761	1109	864	90	126	0	733	878	1356	106	0	0	1348	745	1159	72	155	1253	1318	1162
MSTRG.10710.15	387	363	125	1415	964	533	563	763	515	399	564	233	264	316	637	42	713	353	2	478	690	470	343
MSTRG.10710.24	295	627	361	215	358	164	5	273	203	200	25	0	289	465	291	99	372	450	0	245	341	0	0
MSTRG.10710.6	367	480	229	1260	1296	859	388	628	536	390	249	414	459	743	324	225	1140	1863	448	210	1205	781	151
ENST00000499499	3	6	34	33	48	30	14	37	33	13	44	32	59	24	29	18	32	62	18	24	30	38	16
MSTRG.10714.3	2110	1389	2289	1761	2405	1648	1278	4932	2624	0	1315	590	5624	1962	2982	1449	1906	2056	896	5856	2021	1965	1135
MSTRG.10714.4	629	763	539	90	157	0	116	449	494	794	135	180	668	1078	586	0	0	225	178	449	210	0	269
ENST00000376829	113	33	30	81	75	57	0	130	71	0	12	0	91	41	43	0	2	81	35	21	99	121	47
MSTRG.10722.1	14	5	2	13	16	27	4	5	3	19	20	24	4	6	5	32	17	12	10	17	10	15	22
ENST00000376887	339	85	146	28	58	39	0	319	253	0	0	0	527	101	176	0	21	36	73	78	0	38	2
ENST00000397601	106	0	0	2136	4488	3303	99	1154	545	652	2014	1870	877	273	2241	1897	4019	6709	504	1294	4791	3254	2804
MSTRG.10724.12	136	0	0	4	1532	1230	278	116	0	534	565	654	230	21	1063	1980	232	2611	182	366	2107	1449	2446
MSTRG.10726.4	463	630	1123	574	924	856	98	1251	620	503	698	486	1883	708	1510	706	865	2021	363	1880	955	1089	0
MSTRG.10726.8	446	527	435	130	93	29	521	1016	694	0	8	53	572	738	950	0	77	166	431	901	2	103	31
ENST00000376712	4	5	31	38	46	15	22	49	9	24	11	18	13	30	14	29	110	41	27	48	52	35	75
ENST00000376747	457	345	472	319	580	383	266	962	429	24	194	110	1054	553	462	106	305	399	209	892	381	294	171
MSTRG.10731.3	49	62	0	144	144	121	31	77	68	47	22	19	82	70	40	57	42	45	29	50	144	110	22
ENST00000261574	2102	2146	3112	3244	4878	4752	1716	3958	2020	2528	3760	4877	3979	2186	2662	4263	3939	3769	1423	4450	4495	3595	3895
ENST00000469360	5218	8494	4387	2644	3125	1932	4346	10262	6728	277	961	1031	6659	8195	5583	0	2106	1042	3321	10420	760	299	617
ENST00000470493	31	34	85	16	26	10	14	64	16	0	4	18	47	39	29	0	22	0	25	61	6	0	12
MSTRG.10733.22	4943	7395	5410	2432	3050	2461	5308	10668	6388	1513	2231	2386	5972	9470	8473	41	2392	2526	4077	11651	1817	2156	1351
ENST00000595437	225	460	426	315	417	350	127	764	580	136	78	120	787	994	319	251	115	498	126	556	550	327	263
ENST00000596256	0	8	41	22	41	37	63	66	33	13	2	55	61	110	16	10	12	19	6	49	48	73	64
ENST00000596580	15	45	25	20	31	18	17	75	39	9	10	11	105	77	27	20	20	27	8	64	39	35	28
ENST00000372257	63	79	90	133	51	24	284	18	73	0	0	98	0	202	36	198	61	285	228	137	262	262	200
ENST00000456170	167	207	148	219	160	307	176	560	276	0	314	71	298	47	123	224	203	137	277	369	307	238	138
MSTRG.1074.10	115	22	59	63	97	108	41	198	103	113	79	37	181	292	146	0	79	0	97	124	70	0	0
MSTRG.1074.13	213	509	138	433	391	414	244	383	207	78	326	298	278	499	170	438	408	849	288	233	681	517	478
MSTRG.1074.9	168	125	272	280	386	407	159	301	163	288	254	355	284	270	175	715	275	537	265	177	471	379	579
ENST00000444574	22	34	32	70	27	10	50	0	70	5	0	0	0	50	20	0	20	0	8	61	7	15	0
MSTRG.10742.14	888	1443	1008	3098	3024	3335	1262	2694	1375	1353	2018	2936	1876	1285	1032	3090	3601	1723	807	2453	2330	1712	2172
MSTRG.10742.16	1083	632	1244	2920	2489	1749	286	1431	315	1774	1823	1406	332	822	1664	0	1872	1257	903	1754	1963	1696	1179
MSTRG.10742.17	291	479	297	36	80	52	533	406	697	0	0	26	384	639	162	0	40	0	126	623	12	0	0
ENST00000426037	10	34	36	115	80	183	24	42	20	70	91	138	16	27	51	100	105	118	82	25	81	105	126
ENST00000494576	488	308	305	459	842	620	0	810	545	0	279	599	724	242	518	659	342	777	0	437	693	808	446
MSTRG.10748.4	473	514	511	514	537	569	458	942	442	336	518	447	611	540	153	348	706	481	599	634	450	377	164
ENST00000376414	302	65	133	94	758	916	19	77	156	212	246	131	511	190	375	231	230	936	340	184	777	801	694
MSTRG.10752.1	15	15	0	69	115	69	15	54	8	0	23	7	15	92	64	38	54	123	46	15	153	245	138
ENST00000376387	1748	2193	1885	2076	2198	1907	1391	3853	2288	609	1690	1161	3496	2635	2234	970	1773	2047	1151	3479	1849	1489	1053
MSTRG.10759.2	2149	2131	2930	2501	3717	3563	1353	4065	2141	2115	2986	2816	3768	2542	2653	3193	2871	4452	1465	3487	3610	2912	3324
ENST00000339105	73	92	87	441	248	328	84	97	65	143	234	154	52	67	284	235	239	255	158	95	238	289	188
ENST00000376355	6	17	1	69	70	82	7	15	10	28	29	22	4	9	38	23	79	120	41	17	32	30	51
ENST00000612598	75	79	69	251	168	179	119	104	85	185	137	288	62	127	63	175	119	181	92	105	136	147	165
ENST00000376285	280	124	380	1069	684	664	24	305	82	408	639	930	120	316	397	429	671	970	271	348	552	414	287
MSTRG.10766.12	45	0	0	558	603	766	0	146	126	517	491	554	1	23	152	685	392	358	230	74	485	365	583
MSTRG.10766.6	319	382	314	1489	1671	1655	328	607	367	540	631	968	405	365	577	326	1086	1047	430	646	940	717	604
ENST00000310955	45	27	0	14	4	10	32	41	18	0	2	0	3	18	64	0	9	16	68	35	14	16	10
ENST00000372455	575	637	505	121	70	110	471	965	953	90	154	239	737	734	382	354	190	172	456	1339	52	147	160
ENST00000372457	296	413	538	641	686	564	291	518	196	260	433	510	447	495	359	166	324	1032	433	527	760	603	619
ENST00000372458	2314	2801	2751	1690	2104	2271	1948	4676	2451	1416	1530	1594	2323	3074	1816	2212	1554	2767	2207	2813	2479	1939	2346
ENST00000468865	306	388	1009	249	391	165	8	687	133	0	230	293	401	351	149	0	300	507	20	431	183	228	0
MSTRG.1078.28	34	0	113	262	202	313	170	264	151	145	188	154	0	16	179	174	192	0	137	300	0	258	118
ENST00000606448	68	72	57	319	318	520	196	209	175	232	329	351	100	165	326	653	386	714	504	152	437	418	572
ENST00000376065	1618	1775	1226	546	725	491	1373	2502	1312	143	168	149	2196	1514	1700	83	406	649	660	2681	235	373	0
MSTRG.10786.4	0	65	669	261	238	184	56	161	171	61	282	133	269	253	0	121	197	0	214	4	279	0	336
MSTRG.10786.9	111	117	24	167	256	232	85	288	50	167	155	100	240	66	270	159	163	204	69	300	201	272	230
MSTRG.10787.14	262	116	50	60	0	0	287	288	278	66	14	58	485	93	170	0	0	102	106	509	167	0	0
MSTRG.10791.3	486	474	177	626	858	737	449	804	275	149	142	101	695	261	1005	306	626	805	309	1159	907	633	448
ENST00000376004	119	85	20	52	66	89	35	269	86	8	3	7	74	82	48	20	18	76	59	49	92	84	42
ENST00000472247	0	48	43	57	9	62	0	22	19	58	211	140	9	0	54	181	113	195	21	24	183	82	184
ENST00000610537	794	1047	1177	1422	1723	1389	559	1339	943	91	677	451	1128	1020	618	243	1145	945	542	1463	1019	652	692
MSTRG.10794.10	151	227	365	329	663	422	0	603	204	151	169	122	567	218	247	0	285	420	121	393	435	588	421
MSTRG.10794.18	109	143	0	341	152	166	77	240	197	59	118	0	142	214	94	0	289	145	180	359	96	104	189
MSTRG.10794.23	105	197	162	395	641	783	324	638	308	465	696	545	239	497	374	478	661	750	519	414	690	851	603
ENST00000400198	226	118	204	430	480	343	184	365	153	130	311	178	252	189	262	264	264	380	130	283	362	407	276
MSTRG.10795.2	332	525	276	317	2	13	878	0	311	0	0	143	0	349	405	131	0	26	591	27	128	160	76
MSTRG.10795.3	622	562	835	563	763	297	673	1907	904	121	124	53	1944	678	1020	82	339	378	526	1719	254	257	230
MSTRG.10795.4	318	252	425	775	738	420	274	536	278	172	326	122	494	292	648	243	360	600	285	632	493	509	311
ENST00000375915	34	19	6	41	120	48	6	11	4	8	21	14	54	11	13	29	24	11	15	9	103	116	11
ENST00000378536	472	6	1455	1205	329	400	861	686	0	0	604	798	333	1	480	507	777	2594	401	321	884	242	936
MSTRG.108.6	733	1178	1054	2557	3122	2603	975	2495	879	649	1584	1813	1321	992	1371	3735	2829	5369	1072	2037	4941	4088	2352
MSTRG.1080.11	43	139	130	604	326	369	154	93	163	25	295	222	64	35	0	107	360	178	0	123	224	100	196
MSTRG.1080.17	103	3	0	363	424	370	153	110	0	246	196	241	17	0	97	318	159	450	86	79	441	449	314
MSTRG.1080.5	206	410	274	786	1056	302	392	576	495	95	71	167	691	406	237	75	795	999	134	267	356	278	117
MSTRG.10806.1	130	0	394	91	364	244	255	457	0	16	64	29	208	117	0	0	174	162	75	90	38	79	40
MSTRG.10806.10	602	244	0	171	301	335	1182	3303	1257	0	40	0	795	969	2441	0	509	253	311	866	377	116	206
MSTRG.10806.8	11	4	382	391	428	345	189	562	504	155	0	71	47	0	302	0	285	0	34	192	628	90	352
MSTRG.10807.1	334	540	797	1166	1633	1975	215	1390	419	1197	2099	2171	856	411	748	3566	1154	2109	584	1225	2335	2232	2487
ENST00000375898	491	486	582	513	594	501	393	994	456	233	531	257	1076	476	507	339	422	457	291	901	570	523	496
ENST00000375887	0	0	176	0	125	42	0	52	35	0	30	3	0	0	0	42	41	85	29	10	48	136	51
MSTRG.10816.6	29	38	125	37	96	90	20	0	0	4	0	0	33	25	229	51	0	38	0	74	84	0	35
ENST00000372430	115	102	221	1107	457	1272	298	141	0	719	774	1267	24	286	142	1249	701	800	332	275	731	590	752
ENST00000372433	146	240	131	628	765	726	28	79	194	75	820	971	224	169	292	1516	639	647	533	250	462	185	190
ENST00000487366	97	126	0	516	291	373	112	147	21	396	507	309	42	91	155	108	203	158	0	126	436	583	469
MSTRG.1083.13	21	96	99	136	175	170	86	28	145	26	76	96	123	81	74	20	149	93	112	78	112	31	120
ENST00000357550	88	388	449	292	752	438	0	202	239	438	812	494	102	186	401	342	558	810	153	269	588	541	331
MSTRG.10839.8	23	108	80	11	47	10	43	5	24	24	46	67	0	23	68	11	25	36	27	42	1	20	36
MSTRG.10841.1	17	25	7	26	55	32	45	33	11	41	44	60	5	32	17	13	39	76	20	23	27	32	48
MSTRG.10843.1	37	41	40	176	51	116	14	84	30	27	141	63	11	36	74	63	216	164	82	43	114	72	82
ENST00000375856	1662	3122	2936	1924	910	864	5142	1048	1708	518	827	2743	303	2320	3311	1906	1156	1894	3786	2027	1125	681	1027
MSTRG.10845.2	10	138	81	99	98	92	146	41	107	49	21	30	0	29	19	312	174	29	137	60	171	59	136
MSTRG.10845.4	1749	2646	2498	5057	7897	7101	1448	3780	1449	3998	6949	5817	2315	1650	4294	6344	11241	7356	2452	4931	5928	5323	5228
MSTRG.10847.1	67	96	85	95	81	54	63	69	57	144	71	121	28	57	70	131	155	179	162	60	93	71	137
ENST00000488865	16	42	49	35	27	5	21	48	42	11	21	9	35	64	5	22	9	50	24	34	23	19	42
MSTRG.1085.14	71	199	140	30	84	1	149	91	186	19	114	214	91	91	228	0	22	71	145	109	35	115	229
MSTRG.1085.19	435	575	701	379	279	151	515	787	701	139	34	99	464	647	423	0	199	267	374	665	181	236	197
MSTRG.1085.21	730	796	890	672	1050	950	752	1867	583	465	579	413	1073	830	516	989	923	1426	674	1358	1168	1097	1405
ENST00000267328	167	70	89	256	66	109	198	93	74	101	105	349	54	97	190	182	97	233	341	97	171	221	151
MSTRG.10851.2	165	104	4	362	399	471	65	168	112	247	430	373	413	121	150	329	509	358	135	172	799	659	406
MSTRG.10853.12	47	36	193	0	23	12	122	226	66	0	0	0	63	90	105	0	19	71	32	115	68	94	20
MSTRG.10853.4	68	436	452	299	90	207	421	729	358	45	279	246	341	554	329	0	226	571	235	410	366	366	340
MSTRG.10853.8	647	807	0	775	745	627	478	114	0	136	482	522	694	810	370	1089	786	882	717	876	793	572	728
ENST00000375820	23830	36296	21109	50207	41630	56656	25638	56846	23182	16464	24232	25016	18508	18417	34231	18027	41281	63712	41516	33135	44148	31081	32685
ENST00000543140	65	56	24	22	46	94	118	192	39	62	68	65	60	31	61	38	53	60	69	176	105	84	92
MSTRG.10854.2	0	12	0	2349	3140	6426	60	0	0	3728	3695	5418	15	0	1697	5946	2532	6629	245	43	5686	5506	6495
MSTRG.10854.3	17	51	0	376	466	482	0	63	40	0	129	104	47	205	50	307	371	299	591	80	358	195	0
ENST00000360467	2677	2342	691	2914	331	1016	10226	288	1327	614	890	5096	67	988	3308	3346	269	1325	14213	1324	2158	1169	4631
ENST00000494852	0	0	0	0	56	36	26	0	0	10	11	4	0	0	11	41	0	23	37	51	73	42	43
ENST00000617564	19	29	24	38	28	51	28	89	33	15	16	33	28	40	47	27	42	24	45	95	81	62	65
MSTRG.10856.11	1084	403	49	8582	7891	14137	2484	2690	1543	6706	7671	9463	594	334	3775	17182	6904	15895	4543	616	16173	12906	15850
MSTRG.10856.2	15873	24485	11723	34579	29432	36960	3962	38288	13993	9381	14389	7020	11849	14749	14786	3747	25809	38773	6431	20852	34323	25697	19417
MSTRG.10856.7	515	3483	4748	1552	381	80	2916	1460	1520	0	0	4749	0	1115	1504	6936	276	3922	7267	1238	2374	719	0
MSTRG.10857.1	33	17	20	37	103	35	63	72	17	103	86	72	6	30	12	34	193	64	90	111	126	134	85
MSTRG.10857.2	106	0	52	199	270	254	64	149	82	126	370	176	13	16	74	198	629	361	322	385	494	476	110
ENST00000538077	109	115	85	93	92	122	51	167	99	37	37	37	195	168	54	75	67	91	43	578	190	181	30
ENST00000481787	525	387	189	1137	722	825	732	936	591	374	778	809	394	396	346	983	751	1269	735	441	1107	838	976
MSTRG.10865.1	52	43	38	115	48	116	74	15	52	162	97	175	0	47	84	242	45	143	210	53	143	153	303
MSTRG.10865.15	70	88	136	182	365	429	3	327	4	228	144	92	240	155	169	217	256	366	335	120	268	318	97
MSTRG.10865.38	68	29	46	143	132	115	69	157	103	34	66	84	68	16	62	95	94	67	111	76	155	120	117
ENST00000333219	77	79	79	275	194	147	128	119	60	52	165	91	105	71	161	192	129	85	74	150	205	317	66
ENST00000375774	134	163	116	410	296	291	60	224	140	131	300	180	266	112	164	245	168	258	103	238	502	471	361
ENST00000375775	229	210	163	281	138	112	344	248	227	65	128	208	193	287	265	115	157	85	375	316	120	101	130
ENST00000372235	62	52	97	246	163	210	55	35	73	168	168	285	31	68	39	230	71	129	64	48	202	170	156
ENST00000372242	84	60	18	67	54	76	0	40	0	40	45	62	43	37	0	35	32	40	21	23	54	69	65
MSTRG.1087.8	0	42	0	0	139	241	31	57	49	109	327	174	34	52	35	52	177	116	77	22	204	242	132
MSTRG.10871.1	6	29	0	114	31	59	16	1	3	64	48	47	4	15	14	79	15	63	19	10	51	26	45
ENST00000267339	554	398	702	625	641	41	1033	1282	994	19	0	155	646	1095	1059	461	559	386	1083	1997	259	448	213
ENST00000310847	62	0	0	21	14	28	136	26	12	3	13	51	54	39	15	32	19	53	99	43	28	21	21
ENST00000485844	65	50	71	43	29	41	175	333	254	0	0	10	246	187	276	0	42	74	156	411	2	0	6
MSTRG.10877.15	308	215	396	285	267	154	360	1063	617	60	129	67	586	352	652	67	183	158	166	718	144	76	51
MSTRG.10877.19	37	90	88	216	167	140	7	233	82	105	141	85	170	104	144	112	145	107	142	268	146	107	119
MSTRG.10877.2	208	173	339	64	94	45	167	558	221	15	24	8	953	201	533	0	43	26	34	650	39	12	41
MSTRG.10877.3	391	157	338	80	103	100	478	1161	779	33	129	41	1216	353	921	23	108	54	71	1065	80	56	42
MSTRG.10877.5	88	85	10	15	56	11	210	132	0	0	0	0	30	0	0	132	14	152	0	5	12	28	0
MSTRG.10877.6	258	129	299	149	425	272	320	1007	526	50	97	109	841	145	547	40	61	78	86	748	254	67	85
MSTRG.10877.8	21	110	259	137	17	131	0	0	0	65	185	228	0	15	0	100	98	0	26	0	340	136	0
ENST00000425094	2	0	0	19	18	22	6	14	9	10	22	22	3	6	8	14	9	10	23	10	19	30	19
ENST00000375736	42	305	0	79	168	467	1579	495	89	0	77	0	1	0	221	269	61	18	510	120	93	562	190
ENST00000426073	1407	1536	1573	2000	2302	1682	120	3157	1847	917	1264	1081	1813	1932	2279	896	1472	2167	634	2993	2091	1392	1393
ENST00000544132	23	51	24	13	9	15	6	67	57	0	0	3	27	15	109	20	2	32	38	69	17	18	31
MSTRG.10879.26	35	56	126	20	39	37	121	218	91	5	7	21	118	48	128	9	25	14	62	228	7	3	6
ENST00000261965	346	405	203	571	802	505	387	520	388	138	320	332	594	371	419	327	534	704	250	702	540	497	397
ENST00000618439	48	78	0	39	40	36	62	55	25	32	20	21	59	44	17	10	15	23	36	74	21	27	29
MSTRG.10883.5	21	58	53	13	13	14	0	48	0	0	15	0	32	20	30	0	0	2	32	40	0	0	0
MSTRG.10888.4	653	373	782	407	674	325	569	1272	661	118	172	138	902	688	41	231	327	0	347	1238	406	647	361
ENST00000332556	389	336	310	323	567	705	484	646	132	330	455	330	605	297	605	1042	547	929	690	570	1022	890	798
ENST00000472564	84	56	69	29	65	48	133	118	91	26	36	34	148	98	146	55	54	79	95	117	103	60	50
MSTRG.10896.3	1459	1379	1708	2820	4540	4293	1186	3036	1185	2775	3599	3728	2931	1194	2343	6751	3343	6989	2096	2471	6674	5617	6479
MSTRG.10896.4	2060	1902	1669	2220	2268	1885	2027	3844	2384	340	1122	943	2377	2547	2742	0	1751	3411	1854	2252	2247	1487	1200
MSTRG.10897.7	138	62	0	332	347	159	34	534	33	45	51	60	32	4	309	75	125	300	65	173	395	237	263
ENST00000356501	35	18	48	122	157	174	16	113	28	101	120	116	34	51	128	138	123	217	73	34	156	153	124
ENST00000375431	0	65	6	112	104	91	115	54	32	40	77	78	27	50	59	145	110	182	65	41	105	100	94
ENST00000375477	0	0	0	0	14	69	182	245	80	101	74	35	0	0	0	0	167	0	167	285	68	0	9
ENST00000493650	63	40	53	16	29	13	102	191	81	6	8	6	85	55	119	19	23	7	33	75	15	0	13
MSTRG.10909.13	155	127	6	114	435	466	251	573	354	77	116	405	228	74	204	138	230	370	58	993	300	231	262
MSTRG.10909.17	124	49	0	152	0	88	218	487	0	0	0	0	0	345	313	0	0	245	242	445	107	46	234
MSTRG.10909.18	734	169	828	621	221	138	181	617	479	370	176	285	577	110	256	180	427	69	308	227	195	262	208
ENST00000372209	2549	2578	1371	6161	9176	8850	2128	5505	1858	5760	7589	14387	6001	2690	662	12238	6094	4288	2698	9859	7104	6963	6506
ENST00000396651	21510	20939	17317	19569	18708	16639	19144	22819	19066	14112	19050	21229	14148	21631	17857	16165	13770	16699	22306	26406	16679	18499	17091
ENST00000464658	155	80	84	117	75	15	112	277	240	0	4	37	176	216	80	10	63	37	123	200	55	44	34
ENST00000470475	83	47	85	30	23	12	124	159	65	3	2	1	89	77	51	9	31	37	26	135	5	4	19
ENST00000474582	30	5	0	15	54	14	127	176	57	10	18	91	78	59	156	334	57	51	28	221	44	30	0
ENST00000484599	108	60	105	69	63	59	144	180	89	19	45	82	87	75	87	19	99	38	91	221	44	53	50
MSTRG.1091.5	206	321	29	23	86	0	432	80	255	0	26	0	96	262	59	0	52	138	296	139	55	47	103
ENST00000451881	2307	2088	3042	2367	3545	2751	2417	4263	2295	164	2017	1738	2903	2443	2905	1653	2497	2344	1185	5086	2411	1864	2376
ENST00000472083	121	174	135	159	55	80	123	273	119	41	121	0	147	206	182	0	3	47	97	227	34	84	0
ENST00000488558	25	153	33	47	70	20	102	185	110	18	29	41	113	131	0	70	21	47	118	147	53	67	34
MSTRG.10910.17	83	0	38	12	109	100	109	216	0	37	74	32	85	143	147	114	65	165	127	168	69	49	0
ENST00000332592	131	205	121	200	292	172	206	376	189	131	157	132	128	238	224	161	173	249	189	240	198	122	144
ENST00000375403	139	166	183	133	145	147	109	110	78	13	73	76	206	143	79	0	184	0	0	263	33	143	179
ENST00000434316	45	112	790	259	79	88	487	0	63	69	187	463	0	103	472	397	99	235	714	0	222	324	530
ENST00000474393	27	93	140	46	72	65	60	118	75	36	33	57	63	62	78	56	34	128	74	61	70	126	113
ENST00000622371	24	58	89	12	9	15	14	108	58	11	5	1	94	76	26	0	6	0	42	213	14	16	11
MSTRG.10918.10	475	273	127	386	758	404	142	856	886	35	200	0	1185	623	412	0	494	560	105	880	689	562	249
MSTRG.10918.17	126	120	156	172	271	162	0	324	118	42	48	0	368	216	154	65	121	391	67	241	193	64	180
MSTRG.10927.1	622	476	567	91	108	140	519	983	984	31	50	23	612	1020	359	31	145	36	186	903	110	122	124
MSTRG.10928.1	135	98	139	48	77	37	117	176	211	15	45	5	159	203	80	7	46	17	41	166	79	72	45
MSTRG.1093.1	36	20	17	19	56	24	20	61	43	0	4	4	159	57	48	8	25	11	5	66	57	82	3
MSTRG.10930.11	15	18	30	17	13	25	15	44	23	18	14	43	29	27	54	58	10	32	53	59	23	16	21
MSTRG.10930.17	1020	1020	1174	821	915	1080	969	3117	1139	251	418	157	1915	1706	1434	615	1048	2483	1554	2499	1428	1021	1017
MSTRG.10930.18	698	325	223	401	617	495	226	725	357	161	249	498	350	606	735	664	376	601	421	796	774	846	467
ENST00000375353	68	27	107	16	45	20	74	125	93	27	18	0	62	47	195	40	9	17	17	107	58	40	11
MSTRG.10934.1	363	152	120	1585	2190	1853	271	337	291	787	694	659	221	255	491	2623	1621	1441	912	364	3441	2542	2903
MSTRG.10934.6	7	80	0	474	764	259	215	138	112	327	219	13	58	204	193	222	404	518	418	54	648	958	436
MSTRG.10937.1	20	0	44	0	128	34	20	74	0	11	22	61	30	98	36	64	147	25	40	22	94	92	71
MSTRG.10937.3	644	311	0	481	792	323	276	861	846	0	38	55	539	749	233	0	437	156	445	507	562	516	354
MSTRG.10937.4	2778	1710	3485	2071	978	1992	1335	4053	2881	100	1163	657	2279	3315	2122	656	746	1856	1373	3785	2799	1827	999
MSTRG.10937.7	766	1223	3	1649	8194	5743	1206	2067	1872	917	1964	2791	1249	549	3026	6085	4318	22762	1851	3125	5373	4975	2650
MSTRG.10940.13	1412	1856	1431	1726	2313	1759	1005	2641	1137	696	1277	906	1734	1495	1727	1164	1651	2772	1246	2587	2094	1835	1043
MSTRG.10940.15	176	335	345	203	129	255	388	738	245	125	185	146	271	171	514	325	318	158	428	724	278	341	410
ENST00000361283	835	1099	917	683	555	406	886	1298	769	139	275	184	926	956	766	230	272	394	388	1236	591	452	284
ENST00000478022	10	7	13	10	14	19	5	6	5	20	24	26	8	10	0	18	5	11	10	12	17	23	11
ENST00000568955	17	49	31	19	52	21	21	72	27	17	26	30	60	0	35	17	18	68	36	16	29	0	32
ENST00000475218	69	0	169	398	576	536	0	613	122	283	268	207	403	179	54	391	760	449	244	508	531	569	809
ENST00000619079	72	52	73	29	78	74	52	176	100	20	29	35	131	112	75	21	38	57	28	96	47	18	87
MSTRG.10952.12	254	454	256	329	208	179	334	468	275	83	342	82	528	256	200	21	333	499	361	489	183	182	201
MSTRG.10952.13	95	283	74	232	327	139	0	467	0	0	0	0	9	0	419	385	113	170	0	157	318	297	278
MSTRG.10952.9	223	142	317	64	245	174	294	65	323	64	56	207	217	390	391	42	156	13	333	182	19	30	290
MSTRG.10955.11	116	474	116	0	171	41	165	943	873	73	72	9	198	624	5	73	77	106	133	417	70	56	39
ENST00000612696	48	132	210	0	51	52	69	338	276	70	30	0	165	121	60	54	69	48	44	259	44	90	59
MSTRG.10959.7	53	530	142	23	87	104	22	613	810	159	55	15	778	1063	14	100	55	46	229	461	374	181	17
ENST00000372201	332	416	201	79	49	0	475	246	429	0	0	0	303	735	144	125	27	55	344	1000	148	162	0
ENST00000465443	247	118	271	17	46	21	36	376	195	25	0	0	233	74	72	53	16	0	16	358	57	37	11
ENST00000492398	284	245	321	92	97	25	387	370	283	26	0	0	549	454	77	55	15	81	64	698	225	245	62
MSTRG.1097.3	782	667	565	10	128	51	453	1149	864	0	35	0	1556	1385	326	108	124	29	274	1966	267	136	14
MSTRG.1097.4	0	0	294	26	0	0	0	164	0	0	0	3	7	72	0	0	0	0	69	61	134	72	54
ENST00000258821	75	82	99	170	220	208	42	131	100	186	241	103	133	75	58	144	206	240	40	92	259	190	109
ENST00000383029	166	158	57	119	98	133	146	263	138	70	45	70	202	182	118	92	99	117	84	151	86	105	73
MSTRG.10975.1	92	152	66	44	76	16	0	217	0	0	116	107	50	48	47	0	122	73	80	75	77	229	9
MSTRG.10975.7	534	692	177	905	910	732	479	336	432	311	459	396	468	354	399	333	408	469	423	744	384	373	476
ENST00000516869	61	128	53	29	32	18	166	113	81	34	29	15	382	126	100	85	37	8	561	59	20	24	10
ENST00000539930	35	0	0	105	35	57	26	20	3	14	0	4	13	74	10	18	78	25	20	0	51	57	62
ENST00000361505	5746	3231	4133	892	994	572	3399	8140	6490	459	277	194	7373	7008	4388	540	1281	847	1131	6806	1639	1350	600
ENST00000556754	82	29	66	56	56	15	51	230	127	0	0	38	180	61	97	0	45	36	17	97	22	42	3
MSTRG.10984.11	2	170	103	191	353	250	36	554	101	133	75	56	283	309	490	361	170	167	71	406	395	548	51
MSTRG.10984.9	319	247	462	178	119	182	496	734	766	0	0	0	805	337	313	142	136	0	19	679	263	106	33
ENST00000206542	45	94	58	89	105	153	0	69	70	36	142	74	60	64	41	178	100	119	74	41	111	50	64
ENST00000553292	1	15	13	14	12	33	39	79	22	27	0	21	33	71	1	19	14	1	33	50	43	20	26
MSTRG.10986.5	288	253	126	171	247	306	73	428	208	183	161	201	244	359	126	291	230	238	136	294	250	232	205
ENST00000216714	2275	1344	638	1616	1391	1235	1498	1654	1100	257	943	674	1055	1227	729	0	1664	2060	1176	1453	186	927	706
ENST00000398030	1014	1570	2313	2051	2643	3104	911	3194	1713	1370	2485	3105	3080	2481	1596	2708	2327	2204	1388	2212	2883	1900	1550
ENST00000553555	35	261	37	0	70	9	410	397	123	13	52	0	65	91	337	0	57	113	213	185	46	81	79
ENST00000555414	309	257	0	7	56	83	53	74	139	139	0	298	189	108	0	0	111	0	295	139	156	389	330
ENST00000485668	94	81	131	32	60	41	72	172	152	9	5	8	374	166	104	25	33	92	70	99	100	108	88
ENST00000398020	650	825	813	882	905	782	746	1085	946	326	595	542	891	1229	813	891	672	823	1322	1297	812	688	770
ENST00000553460	0	43	0	0	135	96	0	87	0	64	103	74	101	5	115	26	108	131	21	44	54	110	89
ENST00000554028	28	99	61	11	21	36	9	46	48	18	0	0	149	98	41	0	16	38	19	107	0	0	4
ENST00000557041	42	13	74	41	12	12	56	85	83	0	0	5	72	63	87	0	8	9	17	90	8	0	0
MSTRG.10990.6	86	42	54	0	0	23	168	23	61	11	0	140	22	50	37	85	29	27	93	0	30	34	69
ENST00000304677	27	14	27	18	115	96	3	9	3	49	68	3	18	3	15	64	27	86	30	8	134	127	110
ENST00000397990	261	301	224	1849	1466	1969	266	321	261	1757	2207	1881	163	320	622	1817	1443	1353	821	312	1143	979	1344
ENST00000553909	528	623	393	3946	4129	4641	797	1059	1561	3131	6990	3281	338	1096	2381	2854	5242	5404	2781	1049	4089	3916	5209
ENST00000555597	424	239	771	4517	7591	7427	0	1319	0	6282	5819	5645	1027	27	890	6667	5780	6403	597	1529	7652	6077	5945
ENST00000555835	217	211	140	1051	1262	1150	378	395	498	864	1308	713	145	410	541	788	950	1299	1051	355	1128	939	1008
ENST00000340900	294	52	33	450	1981	1209	25	149	45	617	580	286	179	86	119	2102	442	1045	409	171	2391	1952	1591
ENST00000555698	675	78	113	1169	3634	2017	118	122	128	1399	1073	313	403	198	437	3656	1080	2857	661	352	3830	3756	2443
ENST00000553365	70	0	77	92	215	200	127	361	175	75	103	144	141	9	210	127	90	204	70	243	167	135	128
MSTRG.10997.1	31	105	220	167	12	13	0	0	0	0	0	30	62	182	0	58	14	0	0	0	0	106	0
MSTRG.10997.5	424	471	0	421	403	237	171	637	249	117	0	34	519	295	82	0	38	134	10	372	314	310	175
ENST00000382985	165	142	233	235	212	99	268	598	399	81	141	130	291	282	133	0	116	0	167	428	217	214	133
ENST00000557550	142	196	177	431	316	252	326	247	85	79	177	186	198	186	287	0	221	232	274	350	184	195	236
ENST00000424587	64	47	99	310	416	210	55	14	32	162	75	133	80	33	89	67	167	275	122	108	178	166	107
ENST00000298684	183	38	0	787	0	1467	0	0	100	20	1609	1278	53	172	1265	2513	1497	1908	1340	81	820	1220	2616
ENST00000397851	208	361	234	2899	5118	4510	749	998	559	3212	2895	1953	357	699	1728	0	2580	7206	2574	706	4259	2725	4865
ENST00000403829	217	299	165	3008	3372	2741	524	888	549	1095	1937	1703	186	449	1470	1214	3398	4300	1590	488	2975	1963	1082
MSTRG.11006.11	0	0	13	155	554	303	0	23	0	0	782	215	0	0	0	2933	402	190	739	117	744	861	624
ENST00000360403	1093	1100	1034	1475	1417	1570	930	1660	1024	754	1124	1259	1140	1257	813	1001	1448	1597	1157	1280	1404	1179	1105
ENST00000372183	41	100	17	151	83	83	88	197	96	30	50	55	55	77	117	40	67	159	84	119	88	105	43
ENST00000439363	5	0	5	72	24	69	0	80	0	44	48	0	0	116	30	174	66	150	24	19	199	146	169
ENST00000298694	1031	1252	1642	2274	2951	3268	1126	2419	1417	1219	2571	1720	856	1667	2101	1993	1783	3558	957	1853	2751	2101	2779
ENST00000553709	2119	2328	2237	1817	991	293	1975	2080	1657	0	0	150	732	2807	880	0	699	1789	1268	2628	628	65	0
ENST00000557498	5	20	9	203	156	346	27	116	42	245	430	222	29	21	103	508	150	560	19	22	285	240	281
MSTRG.11012.19	118	50	96	10	11	10	67	216	146	31	14	7	0	134	45	0	16	76	22	87	18	49	14
MSTRG.11012.4	0	171	645	140	284	469	266	323	172	22	281	0	515	119	315	411	237	522	413	779	332	752	95
ENST00000360947	165	118	203	139	0	108	524	46	216	31	108	198	13	195	185	1047	0	293	656	15	231	46	77
MSTRG.11014.1	1067	1302	939	2011	1315	1464	1413	960	897	992	1438	3291	429	984	1514	8535	977	5670	3813	855	3260	2489	3891
ENST00000418511	10	36	15	57	35	66	11	20	29	0	0	32	9	5	58	12	25	146	63	39	53	52	0
MSTRG.11016.1	14	3	5	28	39	27	12	18	10	24	43	11	19	14	43	56	30	62	12	20	62	78	36
ENST00000555379	548	314	357	1015	1085	983	960	1598	745	280	782	406	758	804	1657	778	1473	1723	327	793	1351	1052	773
ENST00000555688	71	70	37	154	229	205	62	226	53	84	215	140	128	92	315	342	239	350	104	128	331	328	387
ENST00000336053	348	242	339	678	894	490	337	741	310	485	686	190	848	188	400	1262	672	577	156	774	1330	1488	754
ENST00000430246	16	27	41	16	35	22	35	38	16	0	25	19	115	59	40	0	16	30	19	81	54	5	0
ENST00000449098	4872	3491	3673	5092	6693	7861	789	7189	3145	4875	6811	5739	7152	2891	3515	6660	7135	5283	1228	11417	8897	8258	5024
ENST00000553300	2250	1378	1414	332	1022	834	1959	1710	2340	125	673	425	930	1445	1578	0	697	237	1580	2262	394	150	395
ENST00000556897	3239	3045	1450	1839	647	736	6230	3082	1938	0	0	417	3703	5030	3760	6	893	544	2643	5212	373	849	0
MSTRG.11018.23	515	1038	318	1012	559	370	590	449	5	118	112	412	1131	1439	525	2	104	353	229	66	675	579	80
MSTRG.11018.26	2213	1915	1668	583	1173	1508	969	3662	2749	723	1220	418	2808	1226	2734	0	1436	2080	1722	3667	2547	1268	1157
MSTRG.11018.3	639	481	698	402	564	588	434	1002	618	163	297	402	585	428	1136	0	585	628	305	1004	1093	921	395
MSTRG.11019.1	52	77	65	34	96	68	70	74	27	23	59	13	71	42	79	59	82	34	85	139	123	143	45
ENST00000555943	19	47	14	18	10	17	22	38	27	9	12	14	33	50	47	2	17	14	68	107	36	31	27
ENST00000557394	39	0	24	0	499	787	60	65	44	518	695	662	59	30	6	1196	414	713	35	128	822	896	1118
MSTRG.11021.3	2694	2455	1696	563	1310	655	1794	2917	2632	272	1072	493	2520	2389	1659	111	483	238	1730	3413	590	674	131
MSTRG.11021.4	3077	3742	2583	2840	2489	2577	1954	7768	4329	136	419	1148	4908	4751	3301	272	2344	2691	3303	6775	2087	955	1053
ENST00000613414	11	7	0	3	43	69	19	16	0	0	37	28	0	0	0	6	8	19	11	21	48	52	64
ENST00000614342	36	35	5	133	173	134	6	51	69	21	71	43	79	23	23	31	46	115	12	23	60	57	89
ENST00000250498	1829	1897	2279	2087	2055	2486	1962	2656	2634	1590	1847	1548	2668	3048	2152	1963	1929	4292	2042	1836	2841	2764	2616
ENST00000538631	111	0	0	0	0	56	0	33	161	0	86	141	0	64	159	160	30	0	41	63	50	43	10
MSTRG.11028.5	360	563	597	640	858	875	80	1325	371	717	736	864	1203	498	368	1375	636	1325	637	1137	1243	915	809
ENST00000489928	8	34	0	70	151	149	148	148	120	129	96	174	1	31	0	333	79	440	161	29	285	252	321
MSTRG.11030.10	1134	1913	1474	1400	2187	1844	2862	4480	2953	839	1087	1006	1554	2114	2543	1589	1978	5639	2770	2312	2937	2295	2484
MSTRG.11030.3	0	146	78	0	0	53	80	0	214	34	0	63	86	172	42	64	48	65	223	81	118	123	176
ENST00000399982	786	1207	1	101	936	490	1200	827	695	0	122	83	2052	243	779	0	467	914	415	1301	208	209	303
ENST00000430710	14	414	0	513	359	246	1041	1148	0	170	197	263	261	928	711	0	129	40	95	830	212	229	165
ENST00000553870	83	86	64	91	60	67	113	188	85	45	36	66	72	41	115	0	60	62	36	113	103	0	60
MSTRG.11031.11	99	45	40	159	186	226	304	55	174	32	95	109	60	50	0	153	80	188	44	10	183	196	181
ENST00000397762	57	146	29	435	583	432	29	427	24	272	303	245	303	72	244	309	577	641	55	218	535	395	444
ENST00000622293	296	258	434	331	307	424	193	618	380	69	280	299	519	308	459	432	228	489	254	688	401	445	391
MSTRG.11037.1	222	270	364	147	42	72	180	318	326	0	0	0	263	286	291	0	18	54	172	374	0	0	0
ENST00000448790	870	1092	1155	1751	2339	1408	54	1976	1255	913	1807	1134	1316	855	1972	1497	1641	2573	1173	1833	1926	1971	1915
ENST00000455393	1292	1741	1128	817	765	583	1345	1964	1399	367	410	423	1335	1619	1332	265	794	508	961	1938	828	739	465
ENST00000457430	189	339	229	94	20	16	260	279	183	0	0	16	251	412	251	0	0	59	246	405	8	23	0
MSTRG.11038.11	130	49	236	57	49	34	147	122	49	0	65	81	179	204	122	41	65	138	107	301	90	41	122
ENST00000539760	93	185	86	181	80	53	123	157	0	114	0	77	166	109	201	169	53	31	0	223	61	112	69
MSTRG.11039.15	185	122	384	149	136	51	200	264	80	0	0	0	196	110	0	0	76	162	195	164	58	38	53
MSTRG.11039.4	397	144	623	117	113	129	66	628	618	203	104	75	193	623	183	62	287	138	295	264	179	46	240
MSTRG.11039.6	232	174	290	247	141	219	297	341	50	0	98	174	218	13	270	215	76	205	235	219	201	415	237
ENST00000311852	12873	9997	11866	2304	3928	2801	11765	20941	21494	2557	1312	2825	43503	23759	7047	2006	1318	3088	10678	17641	4435	3518	2231
ENST00000390477	25	27	68	364	231	397	1	27	45	88	330	158	23	54	109	226	251	188	41	110	377	299	147
ENST00000611116	36	7	4	30	101	43	29	27	11	14	29	2	71	67	8	18	7	28	31	28	56	93	86
MSTRG.11047.8	26	24	0	554	292	707	0	53	63	61	462	250	36	29	206	433	411	371	14	154	492	423	75
ENST00000372172	73	53	27	108	30	46	0	0	0	53	76	801	0	0	167	291	30	65	507	0	115	8	116
ENST00000486132	19	23	12	19	10	13	49	56	40	0	0	8	37	71	41	0	0	16	4	19	18	8	0
MSTRG.1105.1	120	0	157	554	690	918	281	215	47	519	827	586	7	54	356	776	468	928	235	0	920	599	1025
MSTRG.1105.5	1134	1349	1238	1965	2147	2140	748	1759	981	709	1779	984	1135	1139	715	744	1469	2181	846	1176	1226	1106	1177
ENST00000359600	48	24	32	47	81	53	30	44	16	13	13	6	75	26	22	8	24	24	49	60	25	12	30
ENST00000378543	126	71	120	132	0	0	26	95	106	74	159	158	18	19	0	381	0	138	73	79	177	134	200
ENST00000400919	77	65	5	23	0	0	78	84	92	31	53	37	18	75	0	61	0	32	27	28	54	0	5
ENST00000420515	92	122	35	17	26	9	49	126	67	48	15	17	85	57	49	41	0	30	32	91	19	50	16
ENST00000428120	49	16	77	43	17	22	0	0	0	0	15	9	23	0	0	0	0	28	33	26	33	16	9
ENST00000476803	0	118	158	145	47	85	211	0	0	0	22	157	21	93	167	686	0	56	274	47	191	103	158
ENST00000497675	88	51	71	30	16	6	64	91	43	6	39	33	75	77	24	11	19	22	18	69	33	16	19
ENST00000481218	64	222	100	79	364	64	59	474	299	0	16	21	374	546	230	18	95	221	273	167	114	0	214
ENST00000604262	458	267	135	1138	1393	1398	429	368	218	1106	1259	1468	112	364	302	492	1247	841	335	335	1058	1226	804
ENST00000612549	66	165	54	585	343	370	111	101	167	362	437	431	83	72	117	171	302	241	136	117	129	123	236
MSTRG.11119.15	960	1052	520	2987	4284	4055	1399	1648	1177	2738	3209	4436	1309	1159	1352	2273	4283	2079	1540	1375	2729	2399	2714
ENST00000246337	909	1112	977	2538	2709	3725	1154	1912	1205	1877	3035	2754	1282	1808	1175	3094	3002	3777	2431	1067	3214	2800	2982
ENST00000397496	68	0	0	78	63	0	21	82	37	0	9	56	63	0	63	106	44	102	34	84	78	43	128
ENST00000556654	302	133	205	194	172	222	276	532	291	28	258	308	249	406	247	255	114	308	293	376	157	110	122
MSTRG.11121.17	238	291	255	164	147	166	400	231	328	175	232	126	138	299	148	223	129	204	205	183	234	321	323
MSTRG.11121.19	18	0	27	75	52	42	25	41	58	0	0	114	33	80	40	67	35	86	29	35	66	18	80
ENST00000359591	717	984	872	839	940	1031	785	1561	1055	468	444	714	1185	1308	1455	629	1133	1173	568	1650	1212	906	979
ENST00000546834	499	1034	917	944	1610	803	232	1818	990	467	778	77	1292	1440	393	0	1640	1444	246	813	693	833	479
MSTRG.11123.5	607	989	988	501	126	90	1125	21	867	362	310	1416	0	758	952	1662	15	610	1614	368	940	486	1347
MSTRG.11123.9	2900	3698	4208	4189	5531	4531	2821	5572	4012	2796	3480	3861	3808	4767	3382	5673	5434	6570	4303	4210	6767	5471	6909
ENST00000346528	0	130	0	0	420	435	0	0	427	0	188	0	57	100	0	163	182	471	108	255	530	605	102
ENST00000555209	86	9	3	228	142	152	58	43	124	162	0	0	114	41	57	340	117	0	36	118	132	100	151
MSTRG.11124.2	0	26	20	100	29	0	0	61	36	11	81	0	45	40	31	66	38	84	0	52	25	17	52
MSTRG.11124.5	590	401	611	551	353	258	516	1063	632	158	243	250	1030	632	446	54	374	0	231	629	590	201	379
ENST00000397441	1015	605	495	513	362	741	252	1375	1118	112	429	760	728	675	559	0	623	279	480	799	287	342	368
ENST00000476175	74	54	0	53	86	119	38	97	66	0	163	65	44	53	16	113	39	85	92	144	67	74	91
ENST00000555454	231	18	123	30	109	78	0	277	55	33	32	0	121	36	26	26	60	33	44	36	65	0	76
ENST00000555530	158	41	151	80	93	27	0	146	117	43	0	0	169	43	59	0	55	0	8	129	0	0	0
MSTRG.11126.10	32	108	158	115	88	84	189	129	43	45	85	21	149	64	88	228	57	175	61	134	209	87	52
MSTRG.11126.4	879	1334	924	393	447	275	1731	2148	1040	262	336	37	1354	1388	505	396	335	565	672	1359	490	368	248
ENST00000262713	149	283	36	20	112	114	634	383	231	0	8	42	144	365	293	42	44	246	159	194	95	167	94
ENST00000397388	0	15	29	57	137	130	92	553	211	7	18	0	180	79	162	43	27	259	62	162	41	25	70
ENST00000555074	8	80	118	208	369	374	0	175	53	235	451	313	53	0	91	325	452	363	251	56	265	227	237
MSTRG.11129.10	0	64	0	177	106	149	194	81	0	0	0	64	66	103	194	0	225	175	111	75	114	108	99
MSTRG.11129.5	52	0	0	0	166	307	145	66	17	28	274	343	0	154	268	594	0	304	228	84	385	431	342
MSTRG.11129.9	97	124	65	383	157	287	31	148	202	0	291	492	67	193	165	332	345	463	223	33	256	380	461
ENST00000341470	13	0	0	150	41	142	0	9	11	37	133	55	11	0	0	40	44	74	41	12	66	47	37
ENST00000397377	1	0	36	67	109	129	8	0	0	12	0	120	27	42	19	76	55	80	54	14	64	30	102
ENST00000487137	0	5	0	0	56	14	0	20	15	15	0	0	0	20	0	10	15	45	16	10	42	45	40
ENST00000385031	186	182	91	67	114	112	88	288	151	59	74	45	178	204	112	40	91	91	118	121	113	79	25
ENST00000425762	1596	2195	2204	1677	1721	2325	1435	3243	2033	996	1749	1872	2914	2550	1245	2319	1942	3197	1656	2295	2428	1788	1846
ENST00000460922	116	0	0	165	135	258	0	121	0	313	173	153	121	106	0	723	66	265	372	235	236	447	428
ENST00000493471	1634	1875	1464	1086	942	1288	1456	2760	1964	619	420	1067	1628	2515	1705	1052	1022	1711	1910	1574	1559	1405	1475
ENST00000555895	94	76	139	58	22	11	36	35	291	119	71	0	24	133	0	63	0	162	43	135	43	42	62
ENST00000338631	606	643	956	518	903	883	626	1014	489	489	554	480	721	682	541	815	456	972	552	676	818	1107	1022
ENST00000473758	153	369	0	292	271	154	375	306	188	25	54	15	265	416	37	64	246	361	257	370	295	164	285
ENST00000605057	1616	2204	1532	1822	1388	1242	1456	3093	2263	395	585	568	1359	2627	2663	132	695	1174	1420	4013	1249	1236	589
MSTRG.11136.35	679	550	877	136	125	72	502	1212	749	66	0	43	1226	793	674	0	0	196	369	913	74	0	63
MSTRG.11136.37	305	288	365	88	131	85	453	619	330	9	11	18	615	488	434	0	48	54	176	475	23	33	38
ENST00000319074	45	57	57	68	68	64	96	134	96	45	62	49	102	58	59	97	48	139	41	114	88	76	49
MSTRG.11138.3	40	19	94	18	35	30	0	19	62	0	31	14	1	79	113	0	0	0	45	27	26	35	0
MSTRG.11138.4	1117	1447	1473	930	683	988	876	2703	1030	497	698	729	2105	1493	992	715	818	1056	1037	2584	1014	889	612
ENST00000316902	193	55	0	108	425	91	0	131	9	74	125	16	363	16	254	92	109	81	180	81	53	206	144
ENST00000339733	21	53	0	0	45	0	17	78	82	0	19	0	0	53	79	51	32	39	19	40	57	59	50
ENST00000422941	81	11	57	129	630	224	274	93	0	762	500	141	0	43	228	189	533	201	29	33	575	869	505
MSTRG.11139.3	77	31	0	1086	1760	500	323	262	222	572	931	488	43	99	102	660	984	672	488	231	1204	747	1460
ENST00000401061	111	96	44	203	193	254	44	190	75	83	120	135	115	69	69	126	172	270	36	99	234	221	154
ENST00000616135	43	57	61	88	121	149	40	119	76	85	47	94	32	71	22	72	71	166	44	25	58	64	38
ENST00000397260	0	159	64	0	26	121	55	0	26	15	0	0	0	0	0	298	0	0	55	48	30	62	206
ENST00000216733	227	386	639	1497	962	908	236	288	579	225	675	520	150	537	56	358	635	773	267	397	670	459	405
ENST00000351354	40	79	37	117	81	0	71	30	80	0	0	53	58	88	14	315	55	171	83	40	64	152	0
MSTRG.11143.1	40	7	18	123	117	150	54	86	44	108	92	109	71	54	22	200	183	76	38	50	139	148	151
ENST00000357460	68	51	165	231	196	79	33	99	86	72	0	90	99	58	78	80	78	71	42	69	49	57	175
ENST00000452015	0	17	0	66	27	16	9	9	5	8	0	0	14	8	8	39	9	50	35	21	47	34	45
ENST00000561013	206	184	85	277	402	281	166	380	168	208	474	261	224	145	69	69	259	275	118	203	185	200	202
ENST00000561178	30	53	33	83	129	50	64	119	66	18	75	44	100	75	30	24	82	124	55	41	105	90	54
ENST00000606731	62	57	57	172	178	152	82	191	104	35	143	91	115	122	47	63	79	82	64	130	123	75	73
MSTRG.11149.8	10	20	0	203	223	181	75	88	44	54	62	128	54	43	114	70	152	241	43	52	192	72	191
ENST00000319248	26	145	21	0	21	41	207	124	124	62	221	0	21	348	136	207	41	186	186	75	21	0	0
ENST00000447184	2515	2175	3023	65	189	124	1361	2360	3675	0	0	0	2425	3904	3215	0	86	155	2149	3942	0	0	0
MSTRG.1115.1	94	82	347	13	36	0	249	109	87	103	52	180	27	384	99	64	56	0	168	117	17	13	0
MSTRG.1115.5	12426	12345	14586	5247	6048	6917	9075	20032	13824	4298	5140	4631	22327	15848	10597	7336	7305	10785	8209	18949	9532	8469	8312
ENST00000216727	694	772	573	641	311	369	1803	604	800	817	641	970	434	486	871	2158	213	428	1981	1254	1091	987	1404
ENST00000250405	3264	3554	4303	7522	8686	6075	4331	8283	5131	2214	3649	3759	5221	6916	5420	4957	6875	12544	7108	7790	7519	7859	6944
ENST00000397276	330	307	423	276	287	180	725	762	471	64	95	108	631	502	472	38	193	463	360	702	206	136	261
ENST00000555295	330	165	207	218	326	273	380	813	761	67	249	304	598	409	394	385	336	63	562	987	350	372	281
ENST00000557702	564	308	440	238	112	121	553	761	337	99	81	79	471	271	602	0	123	191	768	851	46	127	81
MSTRG.11151.6	1387	1003	1328	1153	2160	1200	451	3426	1163	370	729	178	2592	1579	1363	66	1891	2345	1074	2952	1867	1938	1660
MSTRG.11151.8	121	66	97	68	127	110	116	196	162	0	27	28	187	180	120	74	45	68	94	217	159	38	101
ENST00000408901	136	78	0	404	73	364	224	719	109	93	107	80	226	606	995	0	82	407	741	1115	217	283	25
ENST00000556483	246	179	0	39	115	0	0	0	167	46	77	58	0	309	322	0	0	0	98	249	78	74	16
MSTRG.11152.10	1190	1064	1136	197	473	142	1911	1405	1371	95	209	120	1428	895	665	364	445	282	1006	1633	326	284	303
ENST00000404535	200	196	12	216	402	360	33	148	0	82	481	303	78	124	0	412	259	412	276	111	456	351	351
ENST00000553985	42	27	0	75	81	23	72	60	66	0	61	18	98	80	83	0	62	40	29	42	70	74	20
ENST00000554789	163	165	201	319	247	321	104	117	117	123	130	193	191	227	113	326	296	416	204	109	341	275	309
MSTRG.11155.10	0	0	146	249	217	303	125	232	163	307	81	225	104	89	267	298	174	294	88	39	214	275	165
ENST00000419474	363	230	403	106	112	105	259	262	319	29	77	20	252	489	174	42	66	163	53	532	65	98	51
ENST00000397120	125	65	89	42	236	97	58	99	30	0	0	2	199	115	112	0	46	52	126	62	179	144	94
ENST00000555968	73	32	51	100	132	24	19	64	108	10	50	22	112	42	71	15	56	10	14	59	45	29	39
ENST00000555045	90	176	145	190	140	139	119	219	140	69	0	85	144	210	142	0	163	410	107	165	59	160	87
ENST00000556379	75	63	103	312	297	359	149	82	101	174	535	255	59	4	58	293	248	125	61	51	382	289	283
MSTRG.11160.2	80	95	3	486	549	725	77	215	52	230	264	548	197	128	208	517	365	733	132	199	345	337	485
ENST00000397075	47	6	203	91	51	43	0	15	33	84	74	184	22	30	0	189	6	228	160	33	74	81	153
ENST00000558581	222	211	74	705	769	1039	222	277	254	542	911	1123	154	368	288	1116	597	772	308	188	687	676	927
MSTRG.11161.10	65	131	27	326	113	171	86	22	120	153	251	382	33	152	104	619	114	219	91	109	237	87	243
MSTRG.11162.11	327	401	211	1113	1024	1336	378	571	294	875	1074	1192	386	449	476	1445	939	1224	547	442	922	940	1312
ENST00000396973	40	57	74	111	169	91	13	49	67	129	121	110	54	60	50	72	141	125	76	70	100	92	120
ENST00000559250	0	0	0	284	167	148	48	39	35	180	470	427	38	16	0	0	234	83	0	46	54	121	207
MSTRG.11164.23	6	62	608	76	312	286	0	120	111	374	134	0	72	183	0	49	245	49	15	101	76	382	351
MSTRG.11164.29	997	756	492	6546	6667	4788	729	852	657	7095	6479	7954	723	1262	1151	1848	5787	2285	1522	1478	4826	3503	2857
ENST00000326009	403	300	84	344	505	206	260	234	85	210	547	246	405	360	87	0	254	671	489	447	139	233	502
ENST00000396936	250	60	119	304	150	265	23	92	242	0	76	210	80	52	258	67	230	0	317	110	230	0	16
ENST00000396941	0	43	729	427	405	685	151	375	148	465	340	351	117	0	218	876	146	329	0	203	486	451	0
ENST00000446197	282	299	254	721	298	232	210	529	365	0	0	283	0	0	194	0	245	131	0	0	379	0	243
ENST00000558914	91	564	105	631	746	745	0	523	311	298	309	333	383	640	140	187	664	273	22	305	613	367	472
ENST00000559115	0	133	125	48	18	0	0	124	61	0	27	39	16	17	77	30	16	127	47	0	29	0	92
MSTRG.11166.4	0	0	0	0	546	560	0	0	0	0	675	156	357	389	0	297	463	699	339	311	285	603	611
ENST00000206451	1906	1418	2381	1286	1148	1478	1534	2713	2882	637	1443	870	771	2318	1399	1800	958	1104	984	3014	1461	1019	1250
ENST00000470718	22	88	78	28	0	29	16	16	119	0	6	0	29	116	36	35	10	46	0	10	0	0	0
ENST00000558112	227	191	26	148	400	434	0	782	36	517	401	275	727	0	41	541	139	293	283	1188	390	456	493
ENST00000561435	1628	1392	2874	567	1007	846	804	3264	1213	888	1577	644	1921	2356	1828	627	930	1350	1126	3934	1203	1287	1623
ENST00000216799	0	82	18	107	108	185	48	181	102	137	129	262	92	135	74	185	106	84	107	125	223	176	46
ENST00000419198	137	177	38	35	0	0	167	0	74	0	7	18	0	66	48	83	0	123	47	24	23	53	115
ENST00000495703	340	343	251	93	299	199	310	713	258	55	57	109	492	356	323	8	86	130	235	554	240	227	20
ENST00000560370	754	990	1989	80	81	161	434	471	769	237	0	0	756	731	736	0	0	0	149	638	87	22	49
ENST00000560410	5033	4447	6497	742	808	784	2741	7848	5373	326	1301	845	4025	6105	2986	1132	704	1173	1463	8493	1085	1007	1150
MSTRG.11172.16	116	425	340	59	0	75	0	399	9	0	79	39	66	230	128	0	0	35	110	394	70	35	116
MSTRG.11172.19	473	755	584	0	61	28	313	1056	642	62	43	0	371	554	623	0	67	47	86	738	15	51	166
ENST00000324103	132	161	206	37	80	77	134	185	70	33	66	47	59	162	54	0	69	31	61	149	53	37	45
ENST00000557894	254	192	246	0	0	0	0	139	92	24	0	23	128	142	50	67	53	38	21	102	37	0	0
ENST00000559071	144	162	0	84	38	173	0	179	94	206	147	84	206	139	169	210	15	143	142	171	107	129	0
ENST00000560787	374	226	491	533	409	395	371	810	245	0	332	280	459	435	107	406	309	286	86	496	292	142	274
ENST00000561415	136	95	235	27	35	34	37	426	324	9	26	17	189	235	187	0	38	98	35	251	19	10	41
MSTRG.11173.15	367	153	753	325	17	6	559	566	76	0	89	59	0	456	278	0	0	0	290	222	130	225	13
MSTRG.11173.41	713	624	1111	287	155	165	0	433	615	191	512	58	210	817	598	275	131	324	152	133	513	262	387
MSTRG.11173.43	123	0	313	74	266	258	272	662	123	100	130	220	401	140	462	33	45	370	170	770	156	174	163
MSTRG.11173.48	922	815	480	88	207	333	265	1156	611	66	0	72	822	724	1430	0	56	95	134	1495	127	131	44
ENST00000206765	23	4	0	211	404	291	0	33	13	91	134	0	6	0	7	167	258	255	318	28	381	359	284
ENST00000544573	7	0	0	40	81	193	0	26	3	29	51	18	11	10	22	79	31	16	101	17	85	107	151
ENST00000382554	110	142	536	493	903	558	118	261	181	120	416	224	171	166	198	235	199	351	54	246	557	442	323
ENST00000553708	41	51	0	83	146	119	0	0	0	0	0	0	83	73	82	0	45	127	46	42	73	32	58
ENST00000555821	28	15	44	56	77	37	66	63	15	20	22	26	87	55	15	102	49	38	20	31	115	67	83
ENST00000611366	33	0	60	20	237	117	12	0	55	14	19	0	11	14	54	91	43	40	134	0	215	311	100
ENST00000261789	214	0	0	0	0	0	380	1	228	0	40	0	15	62	0	177	0	273	184	93	33	194	94
ENST00000396828	207	207	242	72	54	85	348	315	239	91	110	68	125	224	161	137	66	216	278	283	81	106	43
ENST00000396854	405	268	615	190	130	112	304	496	341	97	25	124	287	277	254	86	56	161	229	516	121	116	100
ENST00000524927	20	13	20	20	14	21	38	22	19	0	14	7	29	22	39	8	12	61	39	35	12	12	6
ENST00000529332	636	857	809	135	96	106	464	836	675	0	98	286	0	619	383	521	78	0	220	696	252	115	374
ENST00000530563	20	100	122	98	53	17	0	127	61	0	71	0	218	336	74	0	43	0	0	331	48	19	0
ENST00000530611	747	944	520	1358	1873	1941	763	2713	1322	1078	1204	1046	2103	1471	1217	865	1452	1796	1126	1885	1747	1204	935
ENST00000530996	332	379	483	1179	1306	1211	484	758	274	773	1612	1180	445	441	513	1569	1274	1525	862	590	1599	1625	1762
ENST00000531430	30	23	111	0	63	0	27	0	56	19	0	59	22	45	53	63	25	20	85	40	33	7	43
ENST00000531553	7	18	3	24	18	19	23	26	0	0	23	0	25	17	10	50	39	74	22	17	23	8	0
ENST00000533242	33	32	53	64	34	33	22	43	39	29	32	35	49	48	23	48	50	83	61	59	49	71	33
ENST00000557915	120	168	85	76	205	130	33	181	134	52	90	80	188	108	33	87	37	140	91	205	231	180	124
ENST00000558046	2008	2607	1356	293	374	398	2457	3288	1224	30	59	307	2019	1541	801	124	287	83	772	2094	278	205	0
ENST00000558233	0	59	0	21	77	0	0	0	0	40	77	39	68	69	26	140	35	105	0	0	102	14	76
ENST00000558566	460	489	474	450	513	402	359	413	143	154	338	295	413	184	260	445	510	0	562	484	260	268	388
ENST00000558703	56	0	116	136	140	175	85	142	39	177	135	118	155	227	129	230	134	273	88	115	198	167	202
ENST00000560019	146	220	335	143	214	295	162	507	293	78	195	1	365	223	357	198	170	177	162	513	135	245	161
ENST00000561462	235	79	61	77	108	148	416	605	80	90	66	123	198	141	1	108	72	99	68	242	62	171	142
ENST00000605847	61	0	110	0	80	26	85	112	0	27	82	196	4	95	0	223	106	128	106	78	90	261	108
MSTRG.11181.101	65	97	0	64	0	0	137	344	154	0	0	0	189	24	0	13	0	0	58	427	61	33	32
MSTRG.11181.104	119	129	135	84	83	70	74	228	151	58	40	21	189	189	76	49	62	62	46	287	91	55	52
MSTRG.11181.117	74	118	245	196	175	213	288	754	306	73	167	16	432	426	322	0	304	105	45	636	123	227	139
MSTRG.11181.38	360	485	385	88	79	72	211	722	347	23	17	47	473	351	393	9	79	74	143	709	78	43	31
MSTRG.11181.49	17	43	96	13	47	12	19	57	36	0	0	50	18	24	54	0	8	9	40	31	28	18	72
MSTRG.11181.50	88	48	0	144	159	68	136	199	146	199	280	214	161	262	0	519	104	110	59	185	115	112	37
MSTRG.11181.87	2	40	54	56	0	40	0	44	41	0	21	0	33	94	0	33	0	0	20	40	22	82	50
MSTRG.11181.89	2435	2515	2247	2446	2551	2683	2186	4367	2931	1897	2766	2379	3002	3305	2729	3739	2186	4238	3019	3769	3339	3448	3597
MSTRG.11181.97	101	395	622	213	612	433	331	481	410	353	0	0	486	716	729	0	244	509	112	444	0	311	113
ENST00000619226	32	13	25	35	29	41	25	55	15	13	30	45	20	26	32	26	39	72	22	15	52	64	109
ENST00000420554	38	144	0	0	200	32	59	224	205	0	25	26	180	195	0	9	206	60	175	131	129	181	115
ENST00000558483	95	79	48	124	134	249	63	29	57	179	100	231	22	131	21	117	95	137	24	45	86	168	222
ENST00000559910	118	170	0	218	393	330	319	404	0	205	209	73	126	127	100	69	369	560	349	19	327	201	128
ENST00000561038	20	0	0	0	151	68	0	80	98	0	0	0	65	27	52	79	80	192	54	82	86	26	60
MSTRG.11185.10	27	0	258	0	20	0	0	0	0	175	0	0	40	41	149	23	108	386	81	50	0	329	532
MSTRG.11185.32	59	106	95	78	449	376	0	105	54	0	145	255	61	203	0	0	294	165	122	116	378	0	0
MSTRG.11187.1	37	60	78	51	32	61	39	68	40	26	35	38	87	57	55	8	47	78	52	57	32	41	60
ENST00000216336	30	29	13	37	110	68	70	16	17	25	23	1	65	38	23	78	31	19	9	7	50	79	38
MSTRG.11189.1	31	34	7	28	90	116	24	35	37	6	19	25	30	7	10	27	38	126	30	18	54	58	20
ENST00000396700	6	0	16	54	206	150	0	13	4	35	76	33	16	13	11	52	48	102	24	4	84	85	148
MSTRG.112.1	105	239	198	254	198	284	192	441	181	117	176	182	190	362	35	172	137	193	120	212	182	140	131
ENST00000351829	1071	1144	1520	2141	2179	2140	613	1345	835	1038	1425	1591	1523	1380	917	2518	1521	2383	966	1418	2145	2060	1437
ENST00000434299	306	296	222	216	96	147	218	363	440	105	21	68	327	477	80	0	0	187	172	210	149	224	0
ENST00000471651	89	129	68	41	20	18	23	175	87	18	0	5	125	99	74	0	32	19	42	134	11	11	25
ENST00000473038	44	15	72	17	13	4	23	109	84	0	0	0	71	55	46	0	27	18	17	51	21	12	15
ENST00000497973	3	0	106	80	46	151	93	123	0	0	0	0	175	0	0	54	94	2	91	189	162	150	130
MSTRG.1120.13	421	305	314	110	170	94	310	839	635	4	70	0	654	603	143	786	77	84	259	612	370	0	204
ENST00000558376	0	85	131	98	158	102	244	139	73	0	244	0	101	125	37	152	145	261	53	53	250	101	136
ENST00000560998	127	135	101	168	104	58	0	185	86	0	0	13	107	92	231	130	39	50	159	181	34	105	17
MSTRG.11202.1	24	9	0	11	18	9	57	20	11	19	19	16	36	25	23	62	13	44	26	12	28	64	3
MSTRG.11202.2	15	25	25	50	48	51	17	50	61	22	45	53	17	51	56	69	47	101	87	43	67	79	57
MSTRG.11202.4	11	0	16	14	18	20	0	28	20	0	15	3	11	3	12	0	16	9	19	14	23	19	30
ENST00000559088	0	15	18	69	149	58	28	7	0	87	63	112	28	45	111	296	51	119	103	9	143	184	154
MSTRG.11203.1	62	29	29	321	432	265	0	144	134	135	225	73	73	101	55	605	231	398	159	151	429	300	350
ENST00000267425	1995	2012	2156	1355	1317	1288	1898	3662	2097	437	953	890	1978	1922	1566	681	1163	1529	908	2969	1253	977	1043
ENST00000345363	7	26	0	110	69	115	27	47	60	37	53	96	23	25	34	204	53	139	54	16	70	95	75
ENST00000396789	49	40	30	66	116	73	51	147	49	29	74	39	147	40	44	23	70	87	28	118	79	15	82
MSTRG.11204.7	0	8	0	0	25	34	0	26	23	59	125	0	6	0	52	204	58	146	17	51	55	190	153
ENST00000258807	10	6	11	96	69	7	85	24	37	52	15	102	8	19	0	197	0	77	110	29	0	101	51
ENST00000554411	60	50	59	84	166	172	12	115	40	86	143	0	73	58	54	17	100	94	39	52	167	80	194
MSTRG.11205.4	9	4	28	26	35	66	0	44	38	0	3	39	14	36	39	15	19	19	16	15	24	20	17
ENST00000216274	95	0	86	11	67	44	79	73	66	22	0	23	91	2	44	0	0	46	18	114	51	55	41
MSTRG.11206.4	0	0	0	42	144	77	0	92	45	0	23	13	14	18	81	0	29	37	33	10	127	43	91
ENST00000483536	15	24	36	75	103	61	16	51	31	0	89	30	28	34	16	21	68	59	5	35	50	30	101
ENST00000539517	433	953	638	512	344	423	202	521	315	199	73	192	303	410	252	122	317	406	340	475	276	295	285
ENST00000547619	35	35	19	24	12	13	0	25	26	21	5	17	23	12	20	60	10	18	0	10	28	0	4
MSTRG.11209.10	52	118	100	82	63	54	18	42	37	0	24	9	32	55	11	14	28	45	6	70	47	8	0
ENST00000267406	137	136	158	240	211	261	175	320	95	152	275	133	114	215	134	167	147	216	108	161	272	279	153
ENST00000553935	572	1046	872	712	223	331	580	658	824	434	506	266	805	564	221	77	398	293	503	537	240	153	211
ENST00000554268	88	217	17	25	54	40	58	213	158	0	66	42	213	66	148	35	31	0	0	188	85	63	5
ENST00000556255	54	0	0	0	116	0	67	120	58	0	56	0	183	60	124	22	8	60	18	158	81	26	91
MSTRG.11212.5	174	310	1160	2211	2707	1443	0	1	322	895	919	1561	512	309	1424	1004	1512	1688	881	978	1544	1997	1868
ENST00000399395	157	99	174	523	505	653	82	596	127	202	553	468	135	164	372	894	487	596	396	193	491	381	737
ENST00000554698	84	57	0	147	90	48	87	94	101	0	0	46	0	73	189	0	61	0	86	143	85	28	38
ENST00000555365	111	123	119	245	76	137	281	0	26	69	12	151	30	139	0	57	57	125	106	108	230	0	0
ENST00000616995	102	129	241	355	659	680	75	614	173	137	143	273	271	234	178	320	444	528	150	392	616	520	451
ENST00000350030	127	60	228	133	228	147	95	142	60	88	83	92	160	42	95	53	149	83	67	79	220	181	35
ENST00000351223	1240	1168	999	1208	1189	790	1344	2077	1298	126	359	468	1230	1380	1665	199	897	539	1058	2426	1171	797	544
ENST00000453748	96	156	173	52	24	42	0	262	146	0	8	2	189	230	140	0	56	57	70	531	28	0	67
ENST00000481782	70	33	31	51	91	26	28	96	55	4	30	10	104	44	80	12	97	3	23	80	24	29	12
ENST00000531612	122	127	115	122	249	105	239	294	111	100	41	0	175	25	7	142	188	104	0	250	143	228	106
ENST00000206595	58	11	26	169	277	181	59	35	55	109	113	85	164	29	35	116	210	229	39	73	172	170	144
MSTRG.11224.8	32	114	169	166	248	181	166	170	44	98	104	48	254	53	143	43	119	216	55	243	171	119	173
ENST00000311943	523	233	213	102	52	26	204	206	762	0	189	0	324	655	0	253	17	0	278	652	130	77	59
ENST00000544052	796	1317	1075	881	981	789	464	1953	600	386	404	514	1790	565	1120	0	863	1799	510	1625	934	1076	622
MSTRG.11225.20	268	241	0	229	256	292	416	666	401	69	323	161	220	591	398	398	352	745	238	415	542	282	179
MSTRG.11234.1	0	0	0	77	169	185	0	0	10	0	0	30	180	27	0	130	196	294	79	19	437	211	376
MSTRG.11234.3	536	815	701	408	555	449	389	1069	798	389	325	207	1130	867	806	662	542	765	353	1391	427	569	421
MSTRG.11234.4	338	1	459	654	816	605	0	912	275	17	273	229	619	200	461	0	476	575	40	993	758	615	284
ENST00000554609	51	34	77	72	60	71	55	89	66	16	51	29	80	36	95	81	48	68	42	112	90	81	64
MSTRG.11238.5	55	67	38	122	74	54	59	66	39	27	64	33	62	39	37	0	0	127	0	61	67	107	75
ENST00000399332	898	1467	1241	550	0	0	531	553	946	0	108	544	0	416	2095	12	263	1069	3460	2120	631	102	47
ENST00000554471	20	49	40	26	25	47	97	67	27	10	3	21	40	42	35	31	46	25	43	64	19	0	40
ENST00000554882	1886	1985	1765	3009	3540	3729	2950	4735	1581	1128	2654	2006	2607	1991	3372	1279	3127	2916	2230	4977	2601	2655	1775
ENST00000556281	26	0	43	179	394	447	167	162	0	160	273	327	78	0	66	198	220	324	255	177	356	403	328
ENST00000557369	0	120	0	86	105	86	68	138	52	34	91	4	35	79	1	20	96	38	123	206	60	51	43
MSTRG.11239.13	202	0	136	471	350	534	128	829	0	91	97	129	400	169	588	0	1030	563	799	1738	198	172	128
MSTRG.11239.34	868	915	637	921	1100	773	1325	1492	570	267	545	241	1021	823	1979	86	883	701	1023	2509	514	532	161
ENST00000281081	138	0	252	1264	1420	1276	0	544	236	0	845	839	248	370	758	892	1302	2292	356	390	1544	1163	777
ENST00000280979	9	28	38	119	172	126	0	18	4	22	82	30	14	32	34	0	104	32	28	12	75	73	22
ENST00000553596	32	34	40	91	103	125	57	98	58	49	170	123	95	68	35	60	84	80	53	23	115	91	93
ENST00000216743	8	0	0	49	103	128	23	110	24	207	144	0	135	102	63	198	74	176	86	45	13	113	41
ENST00000433497	316	69	142	305	907	906	179	811	162	315	402	480	439	294	417	212	388	448	135	363	1014	708	393
ENST00000557643	59	71	111	38	25	91	31	202	63	17	3	47	61	56	225	0	0	32	75	169	0	39	0
MSTRG.11257.15	207	258	178	1392	2118	1360	185	801	388	18	653	666	695	55	182	487	1503	426	174	304	1211	1290	1013
MSTRG.11257.18	228	559	1480	901	658	113	335	895	136	0	63	0	2680	54	519	0	0	599	210	1044	115	0	0
ENST00000346562	20	73	17	54	126	121	4	51	33	54	93	64	31	55	56	118	160	83	27	59	142	133	139
ENST00000250457	60	17	0	25	39	34	86	52	30	0	5	9	46	27	75	16	28	14	50	11	107	97	27
ENST00000298130	865	756	1301	1763	1759	1996	654	1287	750	1290	1926	1156	1775	836	953	2389	3363	2098	548	1270	2498	2307	1947
ENST00000623080	52	113	0	0	0	45	311	284	250	119	220	129	0	302	265	411	73	77	183	10	147	207	296
MSTRG.11268.1	473	736	709	888	867	1014	633	1062	674	698	1082	804	878	845	748	584	824	933	668	1148	976	949	880
MSTRG.11268.5	94	14	0	59	86	83	0	125	44	47	70	62	29	0	76	316	93	213	108	96	76	20	71
ENST00000298159	13	25	55	83	118	145	25	162	45	30	102	72	83	57	20	175	167	241	20	62	243	259	246
ENST00000341223	710	807	1255	1384	2374	2309	536	1882	1051	830	1789	1480	1386	1086	1019	2032	2085	2650	765	1384	2330	2077	1877
ENST00000422678	156	84	0	37	0	76	105	42	190	82	40	171	90	104	116	0	13	80	150	25	78	0	0
MSTRG.11269.5	686	1082	1588	1358	1739	1934	785	2788	1412	721	1546	1346	1472	1844	937	1001	1452	1900	690	2215	1636	1440	1176
ENST00000290795	747	992	1331	1632	2537	1292	600	1416	1156	1052	1650	923	1586	482	1053	1297	1312	2535	731	1706	2379	2090	2156
ENST00000355105	114	42	16	273	298	85	0	0	0	0	101	27	0	641	73	0	266	5	219	0	79	246	81
ENST00000467032	61	11	48	114	171	157	225	308	94	83	173	108	137	87	209	116	119	244	174	139	232	132	200
MSTRG.1127.10	287	114	343	146	50	28	0	374	202	0	50	0	273	107	247	0	74	89	28	396	0	0	0
MSTRG.1127.6	966	1486	1161	850	236	374	1008	2377	1529	0	0	0	1538	2142	930	0	301	0	912	2282	74	0	0
MSTRG.11272.7	2301	2508	4468	2110	3520	3492	2078	5254	3051	940	2802	2111	4118	2753	3286	2391	1949	3272	2366	5391	3482	2718	2657
ENST00000310850	59	22	158	225	331	219	93	253	163	342	123	276	199	57	161	478	343	1028	82	139	688	301	572
ENST00000382464	39	78	0	0	25	8	53	100	93	33	1	7	78	90	27	4	0	9	14	97	16	25	49
ENST00000543095	605	668	896	680	1106	716	137	636	0	0	634	227	1415	292	298	0	1178	1339	220	1063	951	695	363
ENST00000547760	13	59	29	128	175	182	32	57	30	141	139	185	47	0	86	303	222	521	185	20	229	294	260
MSTRG.11276.23	166	192	133	350	402	625	65	241	118	108	499	340	191	177	311	461	571	810	438	178	644	870	462
MSTRG.11276.4	0	0	299	216	244	362	135	331	180	302	75	105	99	223	139	153	221	476	151	324	350	346	198
ENST00000382422	1002	779	526	115	403	222	143	2061	1206	103	177	0	2893	863	2395	0	313	36	785	4735	703	896	175
ENST00000556314	26	29	40	7	13	3	55	166	79	0	0	0	60	12	23	12	0	0	67	170	45	12	24
MSTRG.11279.10	707	424	538	80	146	78	0	2159	934	1	0	92	1271	1276	1989	0	82	142	370	2838	212	0	0
MSTRG.11279.3	478	442	340	184	315	150	744	1021	114	0	10	169	508	464	638	74	168	188	308	1016	312	303	181
ENST00000557373	85	124	144	108	131	118	78	98	57	107	39	119	135	99	93	83	79	76	52	127	283	322	89
ENST00000216774	580	1226	375	330	441	305	427	1706	1004	276	183	200	1716	491	845	36	390	421	369	1779	418	365	305
ENST00000555557	1243	868	1224	620	195	482	1037	1495	1188	41	239	118	1799	1820	1420	318	293	456	542	2105	453	371	53
MSTRG.11287.11	30	0	457	139	414	254	423	579	0	103	231	192	645	4	2	171	295	579	231	265	374	284	326
ENST00000216797	6147	2026	2066	1620	1602	791	6589	3942	3805	1347	1055	2718	3735	2900	4098	2834	867	1776	4263	7337	7324	6970	2652
ENST00000555371	909	732	265	396	557	146	708	1538	1285	46	184	112	1945	1424	795	0	105	215	272	1367	1058	388	465
ENST00000555629	22	27	11	9	13	3	0	18	91	18	8	31	47	29	50	11	14	0	51	59	60	32	16
ENST00000556664	182	0	117	24	23	16	341	106	380	33	0	8	117	327	154	18	7	27	218	191	100	37	55
ENST00000557389	118	7	21	15	39	16	48	66	48	59	0	65	99	64	77	97	31	15	62	102	110	75	132
MSTRG.11292.6	353	102	274	121	247	68	230	563	392	246	110	265	1063	174	546	395	143	137	228	925	953	787	507
MSTRG.11292.9	14683	6085	8235	5395	9471	3784	9157	18627	8909	7702	5968	5741	27067	8256	10633	6451	4954	6230	4655	26385	31073	31499	8291
ENST00000280987	333	453	898	633	905	787	372	1166	522	320	364	295	1140	546	731	1039	757	2085	547	1110	1420	1481	1293
ENST00000382406	718	648	787	245	187	191	737	1203	1448	60	125	180	741	1462	889	248	96	216	709	1694	252	320	30
ENST00000554052	22	40	97	37	45	38	71	36	41	63	49	49	27	47	26	77	24	74	57	18	93	93	59
MSTRG.11293.8	37	86	52	4	13	5	0	15	34	0	28	17	51	21	67	0	36	132	56	56	49	129	84
ENST00000553273	137	108	181	176	306	305	0	329	102	51	240	276	424	168	219	141	234	301	153	355	400	131	148
ENST00000554222	158	82	0	0	24	10	231	110	295	35	0	0	121	88	87	0	61	0	73	159	25	137	87
ENST00000555219	0	48	9	49	62	77	0	39	20	48	121	75	72	0	86	66	0	154	65	62	82	44	59
MSTRG.11294.10	275	197	341	254	188	228	120	301	284	37	352	181	456	331	186	111	313	314	214	312	264	75	179
ENST00000250377	0	0	30	0	101	68	107	49	116	81	46	35	0	0	0	0	54	132	60	0	117	35	17
ENST00000534898	620	462	453	522	296	451	297	971	712	66	275	324	792	605	485	143	420	528	231	820	290	157	451
ENST00000556221	810	332	320	155	65	266	317	1316	281	155	508	398	804	288	586	272	197	188	321	1534	284	303	268
ENST00000556506	3773	3183	2883	934	1308	975	2028	4459	3908	663	1005	601	4700	2897	2488	984	956	1434	1651	4038	1059	1263	1106
MSTRG.11296.1	117	103	235	28	45	83	26	451	130	0	36	39	192	264	220	40	46	206	39	320	56	69	46
MSTRG.11296.32	37	31	32	0	4	0	50	62	1	0	0	0	76	0	76	0	7	0	44	82	28	28	11
MSTRG.11296.38	4132	3328	3592	1108	1110	1183	2473	6923	3051	676	1762	1324	7855	4233	2810	969	1243	1442	1995	6393	1385	1082	850
MSTRG.11296.40	0	215	178	308	437	306	0	1083	318	294	36	375	1356	153	115	490	283	412	0	482	464	443	473
ENST00000372025	498	367	497	379	443	476	319	714	366	228	347	507	611	482	433	490	436	594	306	555	401	419	315
ENST00000496366	462	534	402	277	319	357	470	695	550	130	244	156	478	525	418	86	305	433	227	464	276	200	178
ENST00000216807	183	240	389	366	452	327	147	467	190	199	268	154	493	149	208	231	361	329	161	412	367	352	365
ENST00000342213	72	42	82	200	483	516	131	390	184	147	123	126	26	43	283	352	106	527	114	76	462	208	430
MSTRG.11314.6	31	120	180	0	130	0	39	261	0	2	198	55	150	148	281	0	86	0	135	486	93	72	126
ENST00000359942	21	75	97	142	70	10	58	59	67	18	44	0	63	46	34	0	63	31	78	60	26	47	108
ENST00000396478	128	143	110	394	515	439	57	232	88	149	318	232	185	162	181	215	388	612	75	146	437	404	161
ENST00000556667	24	17	17	123	161	108	30	25	23	79	111	139	25	30	27	84	69	57	34	29	57	64	76
ENST00000382366	390	504	161	131	30	162	156	600	189	0	0	0	332	439	0	34	0	114	11	372	14	64	0
ENST00000389698	0	0	0	464	71	99	116	0	50	0	100	132	0	167	0	44	96	0	44	130	79	242	203
ENST00000554259	0	0	173	499	343	400	13	203	120	153	97	118	3	0	223	18	453	285	71	292	312	243	0
MSTRG.11324.14	126	210	163	266	103	139	174	359	145	15	36	35	135	200	100	0	72	0	65	261	9	122	74
ENST00000537471	24	13	21	93	106	11	6	8	0	50	88	48	54	0	6	0	103	0	10	0	54	35	108
ENST00000539062	94	66	48	22	105	79	105	145	68	30	33	36	84	106	45	22	86	64	87	104	44	69	62
ENST00000262741	124	94	75	557	273	273	0	151	99	113	85	9	150	16	183	226	266	773	75	108	641	368	170
ENST00000372006	0	57	129	0	400	239	69	81	0	219	54	131	0	60	2	167	145	148	103	68	321	263	404
MSTRG.11331.4	1833	2312	5006	3684	4523	3765	953	4686	2172	1605	2768	2241	6885	1625	1870	3054	3630	6512	1240	7379	4378	3323	2805
ENST00000250379	80	39	88	0	26	96	8	96	26	46	51	112	35	35	87	27	20	86	31	41	23	85	58
MSTRG.11336.10	50	81	24	116	119	57	101	140	151	13	102	0	114	88	86	125	46	153	106	148	116	14	35
ENST00000330149	579	561	908	919	1117	830	427	1118	548	474	722	527	995	515	904	847	998	1441	441	821	968	905	711
ENST00000216832	2673	1808	1574	1529	1723	1298	3472	3293	1971	452	647	754	2750	1912	2868	379	1169	1236	1711	4776	1327	1233	974
ENST00000298097	457	721	615	844	726	631	629	1430	708	223	461	365	1022	738	871	411	622	873	425	1096	865	750	460
ENST00000298119	426	54	124	18	59	32	85	227	242	0	13	0	441	208	62	7	0	11	13	102	47	46	7
ENST00000341502	69	42	68	0	34	0	0	124	64	0	33	11	73	18	50	0	66	16	49	69	27	29	24
ENST00000348007	434	253	0	470	83	0	0	785	363	0	0	80	464	480	209	109	25	261	227	577	112	0	97
ENST00000556148	353	244	186	190	452	394	486	925	594	93	244	277	655	541	347	79	315	169	309	867	495	344	374
ENST00000605298	10	4	31	44	60	80	28	32	26	31	52	41	26	35	33	82	55	103	50	30	88	81	56
ENST00000325192	58	91	109	116	150	150	72	97	68	54	165	172	111	91	102	152	103	232	69	146	126	145	164
ENST00000553841	19	19	72	38	26	42	6	76	57	44	52	48	66	65	73	78	51	26	27	112	41	28	53
ENST00000557112	60	102	81	72	51	52	68	123	69	61	93	101	84	169	88	95	38	50	115	140	69	69	48
ENST00000542564	75	176	96	219	125	17	46	203	112	0	20	0	156	82	137	0	63	48	18	205	0	0	0
ENST00000554809	38	10	0	19	50	52	26	42	2	19	14	14	10	0	28	19	112	88	30	20	48	43	31
ENST00000310806	67	0	267	212	395	135	0	293	67	77	207	139	177	201	53	38	27	294	119	191	245	260	264
MSTRG.11370.2	47	111	49	230	396	274	44	75	51	121	97	181	118	0	64	151	183	241	7	136	183	230	108
MSTRG.11370.7	78	205	177	280	117	123	215	517	190	0	0	67	195	323	367	0	180	0	131	564	0	0	6
MSTRG.11371.4	99	0	72	16	8	0	56	36	183	0	0	37	0	189	285	0	0	16	21	75	15	13	59
ENST00000361462	300	487	38	74	609	342	0	485	284	0	163	54	746	264	104	0	193	389	218	277	346	224	146
ENST00000555607	25	29	32	37	16	49	0	23	6	0	56	12	61	12	15	42	32	2	3	26	54	29	64
ENST00000396062	49	43	9	117	107	121	60	151	62	0	71	132	81	36	36	60	54	72	49	133	52	100	136
MSTRG.11373.5	924	1045	1362	1103	1208	1294	714	1873	1201	782	1352	1190	1300	1178	1324	1065	974	1652	888	1770	1370	1082	1170
ENST00000554785	40	21	61	64	30	42	41	118	20	11	50	14	111	4	47	72	12	21	0	83	25	97	81
MSTRG.11376.8	438	461	389	476	421	210	65	712	335	0	167	145	522	425	469	116	247	417	354	682	186	232	46
ENST00000245458	5328	4755	2840	8811	7941	8349	4669	5872	4729	9252	11482	11020	3687	6126	5088	10081	6044	8322	8322	7440	6298	8445	8950
ENST00000396020	57	64	91	182	207	263	65	106	92	147	209	196	160	78	151	261	308	260	96	106	173	148	189
ENST00000497398	53	57	28	216	185	182	49	77	52	145	218	235	100	66	79	224	214	230	204	74	204	234	196
ENST00000618786	922	1231	770	776	522	1686	861	2	1714	259	0	1039	1707	786	477	10	965	358	3777	191	392	0	1314
ENST00000626159	491	699	456	134	109	836	268	1084	583	150	145	17	2862	363	315	759	189	460	3047	440	239	187	146
ENST00000628701	62	79	36	18	7	79	77	48	74	32	29	23	70	50	42	36	13	32	329	51	24	19	29
MSTRG.11382.5	133	2	212	290	231	270	159	303	144	162	198	68	242	130	226	149	239	380	208	338	229	211	183
MSTRG.11382.6	0	20	0	13	35	16	23	8	20	0	9	0	23	26	13	42	14	45	12	22	54	0	12
MSTRG.11385.3	5438	6268	5482	5437	4386	4791	5064	8338	6443	4568	6449	5753	6742	8340	5528	4877	5343	4665	5783	9910	4480	4654	5654
ENST00000305386	2031	1662	1973	459	416	589	1421	2312	2152	290	446	344	2421	2502	1520	558	294	492	645	2796	671	390	434
MSTRG.11386.2	15	37	117	108	179	61	28	175	103	0	0	0	605	40	109	0	120	178	52	130	100	212	20
ENST00000298292	261	308	323	125	0	88	267	564	330	50	78	40	490	247	299	233	65	98	403	500	125	33	146
MSTRG.1139.11	298	409	59	402	352	266	768	810	545	0	224	221	654	761	612	219	175	0	170	834	488	405	57
MSTRG.1139.3	30	54	36	27	20	15	0	98	79	0	0	8	66	59	25	6	15	11	10	93	21	29	12
MSTRG.1139.5	313	202	450	181	115	243	23	864	531	77	163	0	454	185	0	0	155	201	220	325	333	98	359
MSTRG.1139.9	368	606	375	182	372	50	260	955	369	32	112	77	512	632	96	0	335	250	0	430	139	145	90
ENST00000359332	11	26	38	251	384	220	0	56	10	63	95	123	64	10	44	142	272	218	52	66	197	162	181
ENST00000625125	62	79	36	18	7	79	77	48	74	32	29	23	70	50	42	36	13	32	329	51	24	19	29
ENST00000490232	393	205	0	0	249	0	0	1478	0	317	484	0	1766	198	293	2472	292	1126	1811	592	303	637	0
ENST00000624938	706	771	628	442	439	493	330	1141	1590	203	175	708	3563	303	300	1139	666	918	3412	425	280	225	563
ENST00000625737	62	79	36	18	7	79	77	48	74	32	29	23	70	50	42	36	13	32	329	51	24	19	29
ENST00000298316	568	487	487	244	0	162	731	406	81	0	325	0	162	406	748	406	81	0	812	487	568	325	406
MSTRG.11401.1	2988	3714	3358	2817	2314	1798	3503	4882	3252	1029	907	1035	4670	4285	3766	1573	2128	3022	2140	5724	1871	2003	1523
ENST00000371984	811	588	1780	883	925	951	647	1753	1872	467	589	951	877	1415	1158	957	1079	2398	1010	1395	1136	1123	1031
ENST00000475642	0	0	0	57	123	164	0	88	46	118	135	81	26	0	56	318	72	115	97	40	188	301	204
MSTRG.1141.2	1120	1164	598	1547	1436	1638	701	2098	778	548	1170	965	1243	1647	545	1323	879	825	1005	1466	1125	887	1167
ENST00000298307	11	54	59	56	56	64	13	38	18	52	49	87	36	37	37	143	49	49	33	48	85	92	62
ENST00000554589	59	90	381	0	0	0	299	32	106	20	38	93	8	144	172	61	0	0	473	0	0	93	0
MSTRG.11413.14	237	149	311	685	692	900	271	540	229	307	680	578	416	295	534	492	687	753	584	386	752	760	791
MSTRG.11413.15	34	79	63	40	53	19	0	50	33	0	50	37	27	34	0	14	36	0	0	71	40	22	0
MSTRG.11413.22	80	109	74	301	337	416	92	218	125	191	285	281	121	89	185	224	303	501	259	165	339	282	188
MSTRG.11413.7	162	502	251	886	881	729	0	561	358	366	727	702	418	527	527	664	862	1466	297	696	931	845	724
ENST00000555970	293	290	134	80	22	77	314	468	349	0	0	0	390	374	457	0	40	44	298	824	0	0	0
MSTRG.11414.1	76	0	191	162	172	189	31	157	0	0	41	0	81	30	56	107	265	336	0	0	222	5	93
MSTRG.11414.4	0	76	151	137	213	157	94	219	0	121	0	19	438	141	0	33	229	249	74	89	118	202	21
MSTRG.11414.5	486	696	425	325	291	260	532	946	478	0	148	100	425	581	712	71	194	583	471	792	282	54	0
ENST00000216373	59	0	85	190	346	240	50	33	0	115	632	148	35	0	0	0	547	265	131	48	414	74	168
ENST00000543680	450	667	538	291	93	136	185	910	662	0	0	0	292	804	663	0	153	126	287	394	17	0	0
ENST00000555794	21	53	84	119	160	156	72	116	39	59	63	144	108	44	133	134	144	231	68	141	185	117	136
MSTRG.11417.16	159	491	296	1047	980	643	28	920	246	533	759	582	529	387	729	693	674	730	168	605	887	997	941
MSTRG.11417.17	94	194	885	309	464	590	482	96	125	31	50	23	445	0	0	89	573	735	0	412	220	328	0
ENST00000421284	45	59	93	284	150	208	15	102	42	108	74	126	36	12	59	15	131	71	42	58	93	57	63
MSTRG.11418.3	81	79	50	605	573	622	55	149	53	167	387	366	72	85	161	148	429	310	74	132	197	227	164
ENST00000371980	7	13	13	27	46	21	20	25	3	12	19	18	10	14	15	8	10	10	11	40	54	40	41
ENST00000311459	94	79	87	435	536	404	124	177	95	168	274	328	129	111	191	348	463	570	146	125	434	497	410
ENST00000553774	49	14	58	24	71	110	43	5	0	27	7	34	13	19	14	99	65	91	60	32	9	62	0
ENST00000554438	101	106	171	419	637	480	63	166	126	211	317	534	151	95	244	276	534	491	179	225	464	421	504
ENST00000556962	0	0	6	0	38	0	24	17	16	77	24	57	0	0	46	0	0	21	24	37	24	37	0
ENST00000395834	86	89	0	58	48	18	125	270	72	0	0	24	75	126	108	0	72	16	159	333	17	32	32
MSTRG.11421.4	144	89	136	16	65	0	0	236	207	0	0	0	0	191	129	0	109	554	215	200	106	17	169
MSTRG.11421.5	148	1	0	87	262	147	307	406	0	181	148	85	130	26	88	156	135	167	56	426	177	271	76
MSTRG.11428.4	721	154	235	584	667	290	0	1832	923	118	268	97	1949	367	1009	0	771	900	0	3062	587	648	246
MSTRG.11428.6	153	40	409	91	180	188	339	235	47	119	122	0	196	338	118	0	106	247	48	455	0	75	377
MSTRG.11428.8	748	893	717	205	37	105	726	927	467	89	0	55	301	1083	1206	0	0	135	1390	863	129	3	190
ENST00000358385	66	3	0	57	36	69	13	11	76	0	0	3	74	41	43	90	29	118	28	29	91	94	100
ENST00000555720	63	19	98	286	346	449	42	93	19	206	233	193	180	57	77	224	292	249	31	149	322	349	309
MSTRG.11434.3	911	1082	642	2156	2960	1918	524	1399	910	903	1388	713	1573	799	2016	356	2911	1448	837	3388	2274	1792	1136
MSTRG.11434.4	58	47	94	65	51	12	77	140	69	39	32	41	77	78	155	0	73	0	64	243	31	26	13
ENST00000602954	21	5	15	62	43	86	2	48	23	53	42	47	26	12	37	81	53	59	34	71	68	117	52
ENST00000602664	68	32	58	104	118	103	83	182	38	25	36	71	128	59	67	69	104	116	73	247	128	176	128
ENST00000389869	283	150	209	0	112	29	277	597	132	0	17	17	494	365	235	32	55	32	215	601	70	9	26
ENST00000530853	67	86	74	167	38	37	25	99	125	0	0	0	94	106	108	14	51	98	49	171	53	35	120
MSTRG.11438.2	846	989	1222	771	826	490	422	2017	891	111	115	97	1693	836	1022	59	427	954	468	1830	544	508	242
ENST00000530336	20	117	18	147	105	33	82	90	58	54	52	120	84	61	63	88	122	247	118	154	176	185	183
ENST00000544180	352	479	54	3210	3099	2493	631	1112	0	612	1289	992	703	1005	2847	639	3956	4616	2277	1164	3070	2122	676
MSTRG.11445.4	1188	2361	1555	9751	6758	6039	1241	1858	1466	1788	4966	4301	831	1552	4675	5015	5453	18053	3117	2251	7437	6404	5557
MSTRG.11445.6	331	543	416	4387	5184	4994	799	1268	720	1371	4611	3786	677	850	3443	6710	4735	12514	3363	1364	7043	6414	6049
ENST00000457354	687	572	856	610	1238	843	242	1302	530	309	899	569	1373	494	595	1248	530	1048	193	1215	1044	1082	670
ENST00000556683	1251	1031	1604	609	808	643	1005	1958	1338	187	343	337	2137	1420	1224	66	518	374	639	1609	607	303	305
ENST00000472710	59	25	178	17	27	12	119	121	78	18	45	11	87	112	78	0	24	16	10	136	33	24	29
ENST00000615587	2480	2587	2622	2460	1833	1802	2191	2394	671	722	1597	1555	1893	2441	2289	732	1640	2189	1370	1988	1533	775	834
ENST00000617190	116	79	92	33	20	38	67	102	79	48	38	6	85	131	143	76	37	13	39	113	38	35	13
ENST00000617760	292	171	0	767	1242	1335	848	914	645	793	1027	675	765	792	537	1143	1207	1234	481	704	1263	1280	1111
MSTRG.1145.10	74	56	40	23	14	19	76	159	149	0	23	9	138	112	33	47	9	18	23	162	28	47	0
ENST00000554167	2173	1091	735	57	161	121	628	3564	3006	0	0	58	2988	3016	1407	137	69	0	399	1236	56	357	104
MSTRG.11451.8	298	347	1002	234	466	272	369	551	145	76	107	0	2164	207	104	0	97	215	38	103	407	224	108
ENST00000335281	0	0	0	12	0	10	129	10	10	0	0	0	22	99	20	79	62	67	95	20	22	0	148
MSTRG.11459.19	549	274	685	2475	1748	3447	355	1413	625	928	2370	1811	1463	556	2045	2491	2506	10319	1533	1169	4817	3105	3780
MSTRG.11459.20	162	109	187	137	53	105	110	341	284	6	24	33	396	248	288	2	47	166	269	244	86	55	6
ENST00000311672	1353	845	769	1687	1404	2174	1709	1236	1303	1438	1774	2357	600	743	1307	1332	593	2172	2137	1268	1081	1229	1077
ENST00000496387	305	672	632	672	768	1118	838	386	602	447	764	1215	265	686	890	563	767	1510	1506	727	647	643	1259
MSTRG.1146.5	1779	1870	1481	3907	3316	4941	939	2584	1568	3949	5236	5280	1971	1822	2314	4723	3350	3896	2528	3167	2966	2820	2652
MSTRG.1146.6	815	516	786	1330	1705	973	625	901	561	1666	1865	835	689	747	746	960	1460	1041	526	642	1026	1337	637
ENST00000245457	591	354	409	14	43	33	289	231	225	0	10	14	380	156	387	22	53	69	354	170	57	36	18
MSTRG.11467.3	137	54	63	30	81	56	0	244	20	16	0	4	404	68	236	37	11	59	60	164	36	16	29
ENST00000307089	195	280	0	125	478	131	56	202	199	332	4	91	265	156	0	168	138	122	79	361	503	163	174
ENST00000498008	39	76	69	40	49	10	71	207	160	8	10	6	100	153	93	0	17	20	23	66	25	9	18
MSTRG.1147.5	133	0	425	542	119	365	299	401	143	7	326	225	175	180	347	143	389	446	124	264	0	338	122
MSTRG.1147.9	253	294	49	265	91	82	204	47	61	0	116	24	152	204	75	37	140	17	107	289	128	72	0
ENST00000281741	121	156	119	893	1170	774	107	196	68	275	605	526	133	118	269	486	650	728	204	162	624	567	467
ENST00000261700	99	91	55	118	167	111	103	217	129	56	175	106	154	112	119	75	143	207	58	121	203	154	123
ENST00000556760	2189	2131	2359	2422	2292	2234	1467	3336	2108	1505	2187	2030	2325	2746	2191	2008	2238	2431	1924	3362	2305	2405	2288
MSTRG.11471.7	1176	1122	1125	1295	1640	1678	1078	2677	1383	1123	1693	1512	1830	1326	1152	1740	1243	1644	1411	2793	1608	1249	1601
ENST00000541773	273	376	485	956	1	997	264	1558	608	88	272	229	505	292	1294	78	461	404	255	501	505	484	230
ENST00000555310	11	16	0	0	65	113	71	130	8	14	22	14	19	17	119	0	25	53	18	37	85	78	59
ENST00000556572	15	21	32	80	82	90	12	109	0	0	0	16	0	0	0	58	0	21	17	11	152	0	10
MSTRG.11472.5	44	232	0	107	56	65	0	449	289	0	0	0	77	177	28	0	74	0	10	70	29	92	36
ENST00000395686	808	438	754	1011	1263	1031	593	1796	797	326	809	682	1968	463	946	1105	955	1541	480	1341	1319	1267	1247
ENST00000553714	207	65	119	46	36	21	2	647	130	0	9	18	528	95	117	0	31	0	60	444	24	40	0
MSTRG.11473.8	678	656	453	83	150	68	230	1418	633	35	0	0	1374	588	465	0	89	73	289	1056	61	44	63
ENST00000445930	10	0	0	0	14	7	0	0	0	0	24	0	29	0	14	44	37	48	17	11	21	36	31
ENST00000557557	42	35	40	25	50	23	57	152	80	0	16	1	145	53	80	5	48	55	26	82	14	5	23
ENST00000557632	0	2	31	22	28	15	43	41	0	0	0	0	25	15	28	28	24	0	13	32	15	16	30
ENST00000606149	2772	2157	1967	1529	2434	1896	2488	5029	3489	862	1847	1383	5578	2965	3345	1518	1886	2796	2259	5399	1975	1678	1852
MSTRG.11475.15	166	242	393	171	100	100	473	138	86	0	34	23	131	399	0	0	62	98	151	258	12	33	0
ENST00000354586	495	911	1126	1044	762	635	405	778	600	222	793	698	651	790	640	508	476	1269	390	778	746	698	540
ENST00000216410	2251	1811	3653	456	206	62	2009	2830	2199	187	279	514	1021	1620	1608	0	87	631	817	3160	0	648	134
MSTRG.11477.4	329	187	1049	81	218	59	157	1616	734	62	0	0	818	392	448	185	94	0	190	1811	0	0	0
MSTRG.11480.1	0	11	0	23	26	31	0	9	13	8	35	26	28	0	6	47	21	7	15	85	20	35	26
ENST00000341590	6472	11970	10379	7253	7160	7518	3841	7780	5968	2911	5220	4506	6757	6980	8555	3518	6082	9862	6345	13460	6872	4430	6096
ENST00000554152	1770	2118	2828	5564	11018	11284	470	6176	1634	4210	6804	2800	7150	2502	3239	5156	7321	8860	556	10145	8704	8927	6029
ENST00000557255	89	87	110	36	80	67	94	170	86	9	52	45	195	114	56	26	122	6	30	291	37	24	18
MSTRG.11481.5	65	54	196	23	82	29	64	205	49	0	0	0	136	128	33	0	0	39	9	240	32	0	0
MSTRG.11482.1	12	19	31	14	25	11	20	9	15	13	13	17	17	14	15	8	25	36	21	38	22	11	21
ENST00000323669	415	214	59	0	335	363	439	580	332	107	229	46	377	479	399	281	291	258	412	572	398	407	306
ENST00000357758	17	157	278	284	232	154	0	55	122	167	210	322	39	0	176	0	224	174	0	98	43	0	101
ENST00000612692	330	476	530	440	757	487	359	1539	596	137	322	212	630	605	499	114	428	538	161	1002	396	369	337
MSTRG.11494.4	64	32	0	100	290	397	86	296	130	53	198	99	110	48	253	233	190	382	248	121	475	391	163
ENST00000216416	763	730	1000	2035	3460	2714	609	1710	1166	1093	2244	1881	1606	958	1026	1979	2973	2419	822	1434	2365	2050	2325
ENST00000395573	371	295	469	604	1028	784	138	750	325	591	863	983	1292	267	263	1182	781	568	176	1071	975	748	673
ENST00000554908	90	50	38	14	28	26	32	160	90	20	33	5	158	48	43	56	28	29	44	142	19	63	23
MSTRG.11496.14	2040	2579	4607	1536	2211	2392	1209	5426	2314	185	1016	1124	5718	2264	3199	1892	1875	4938	1676	5125	3597	2926	2063
MSTRG.11496.5	1493	1658	1533	1175	1642	1498	1193	2091	1459	829	1088	1048	2154	1717	1292	603	1192	1364	883	2055	952	787	710
ENST00000378529	11	28	0	19	0	0	71	21	16	12	0	35	23	10	13	33	36	26	7	14	16	0	13
ENST00000378531	10	28	29	89	60	43	12	10	8	38	57	40	6	27	18	0	2	40	68	12	29	56	56
ENST00000216420	107	67	111	111	238	133	54	65	26	62	133	55	200	24	65	96	122	145	40	157	215	137	97
ENST00000556172	105	145	99	85	187	196	182	370	179	92	218	184	191	129	240	170	127	92	167	360	136	215	157
ENST00000557184	100	0	74	0	43	0	0	7	156	0	99	73	71	154	169	107	20	76	46	141	0	18	78
ENST00000557512	45	248	173	205	138	219	207	431	65	64	33	22	194	58	200	0	118	41	169	296	125	45	9
ENST00000254299	1134	680	2701	206	240	94	824	3217	1177	102	0	25	4968	698	1059	43	118	125	75	3655	535	375	82
ENST00000395468	805	729	729	1002	983	695	461	1135	538	383	475	406	1115	565	704	902	671	628	222	928	1267	1228	582
ENST00000622254	1230	1300	1824	1569	1490	1278	731	1948	1139	1126	1079	810	2100	995	1019	963	1275	1355	579	2193	2133	1712	1077
ENST00000251091	1365	3198	3408	216	299	349	2854	3503	2174	0	83	0	1411	2567	4576	1404	131	5250	742	2615	1449	1411	1046
ENST00000392067	2589	2386	4175	94	184	326	5067	11507	5083	114	51	0	6316	6752	12987	203	885	3357	3321	11835	699	687	783
ENST00000484697	12	0	0	18	50	60	0	0	0	0	30	11	1	0	1	84	97	116	47	10	52	112	53
MSTRG.1151.2	109	101	27	556	877	536	146	212	141	382	327	508	76	195	164	632	1298	710	414	219	906	740	763
MSTRG.1151.9	40	33	20	129	206	100	32	103	26	56	24	16	19	63	25	54	134	26	75	31	169	64	96
ENST00000360586	16	18	24	34	44	71	31	73	44	39	16	13	107	26	8	21	41	21	21	37	55	31	44
MSTRG.11513.1	40	14	0	73	135	116	0	270	0	60	95	78	42	0	71	205	93	216	34	112	210	238	236
ENST00000623123	390	445	562	290	121	171	410	497	436	91	150	80	572	506	456	10	137	253	395	838	150	214	135
ENST00000556438	146	115	77	120	108	46	172	232	170	39	19	44	371	144	106	10	42	27	116	396	56	48	21
MSTRG.11515.3	12482	17987	18015	14530	16795	15600	11296	17978	13099	13108	19325	14482	13288	17911	8035	13565	12179	13760	11995	26752	12980	12361	12937
MSTRG.11515.6	30	66	41	15	0	15	102	5	10	0	15	30	0	45	25	46	0	5	146	46	10	15	20
MSTRG.11515.7	138	186	150	61	20	43	123	178	168	8	45	53	248	233	178	18	35	10	107	318	68	14	21
MSTRG.11515.8	387	420	433	113	100	33	186	299	392	0	0	7	352	160	451	0	87	0	266	546	60	100	27
MSTRG.11515.9	613	1264	1547	657	1233	671	49	383	1036	216	1173	145	548	598	501	275	924	968	400	1084	562	677	973
MSTRG.11516.1	29	37	75	21	67	39	17	51	8	35	68	9	35	32	17	59	63	52	95	110	58	44	59
ENST00000313833	382	334	562	372	388	430	282	809	356	142	208	196	550	237	329	190	276	642	308	718	508	507	276
ENST00000247178	53	140	0	242	114	87	443	0	101	100	191	270	0	113	130	114	0	0	438	183	171	100	167
MSTRG.11523.1	380	429	581	686	1019	850	0	1047	390	173	522	239	849	318	507	191	696	934	181	768	658	607	557
ENST00000267460	106	160	178	659	705	642	284	374	126	187	350	312	427	150	469	427	620	303	227	430	540	456	528
ENST00000412224	49	29	0	75	107	91	33	79	23	57	83	87	49	48	28	20	77	47	32	46	33	36	30
ENST00000438792	1067	435	0	1558	4024	2862	0	0	792	754	1677	217	926	1890	17	0	1641	1549	458	182	1639	1027	487
ENST00000554507	1003	1429	520	1188	1210	1186	1256	3001	1211	84	462	756	1323	1425	2301	344	703	1727	1829	3003	1140	927	1046
ENST00000554831	22	17	25	10	36	18	12	40	24	10	9	7	42	22	31	2	7	8	11	39	24	10	18
MSTRG.11535.19	0	1037	4556	0	7	1006	1273	2339	829	12	545	842	2862	0	952	794	1510	2657	0	3434	2879	4131	2531
MSTRG.11535.6	4789	4163	3047	1890	3836	1689	4564	10334	4783	0	124	0	5643	5100	6041	0	1298	1508	5090	11867	226	34	0
ENST00000556422	103	0	55	115	4	141	0	0	126	148	152	7	75	2	14	0	88	245	28	41	35	115	86
MSTRG.11545.19	8	104	70	228	327	268	42	147	66	45	114	138	159	144	99	264	231	296	59	86	254	269	336
ENST00000271139	730	406	1017	427	681	1010	490	1077	560	465	187	725	786	903	998	0	693	1421	269	1573	1552	1662	1
ENST00000319928	490	954	809	1513	756	126	595	922	1057	0	630	0	252	703	816	1060	630	0	977	1594	543	174	1138
ENST00000371940	105	149	213	110	85	41	43	307	188	41	27	31	194	167	205	12	76	19	60	250	89	43	19
ENST00000371945	297	353	0	355	519	411	139	0	162	14	167	0	90	111	0	0	527	336	423	221	449	299	236
ENST00000486716	27	25	0	46	49	12	0	95	58	9	20	50	56	69	9	58	41	16	41	75	29	44	12
MSTRG.1155.4	37	0	0	173	285	343	144	0	87	101	253	329	0	0	59	54	185	311	65	255	235	180	177
ENST00000298406	257	283	465	619	890	810	0	980	344	283	761	356	1014	295	458	632	749	1006	0	1068	774	670	568
ENST00000556492	250	328	257	461	381	289	203	513	292	156	195	285	265	396	326	279	293	480	187	478	346	250	449
ENST00000413566	224	536	510	614	994	922	134	833	321	198	601	568	1264	480	323	884	708	1232	340	974	1176	846	1074
ENST00000621441	284	169	830	182	189	167	362	893	366	101	183	112	474	239	407	268	147	330	85	542	211	298	135
MSTRG.11551.4	1185	1306	1900	1338	1726	1501	520	2332	1034	499	1241	213	2788	808	1265	1183	1371	2181	876	3646	1595	1482	869
ENST00000261558	0	439	0	442	728	389	0	995	214	0	212	270	240	315	629	367	480	883	0	746	645	532	522
ENST00000431972	382	365	470	199	268	316	270	621	418	21	315	128	564	242	552	96	194	356	166	702	239	191	87
ENST00000554931	33	53	44	15	56	63	22	42	49	14	33	10	67	36	5	23	29	20	32	48	40	33	57
ENST00000395153	727	5186	7594	64	79	59	189	1815	3294	17	10	5	5358	6393	280	15	26	62	41	3545	64	101	58
ENST00000395125	444	308	489	1244	1709	1505	272	926	466	103	584	733	825	207	818	719	1429	2415	1000	1588	1888	1065	1404
ENST00000553307	143	102	0	135	94	55	195	211	309	24	12	39	184	208	257	0	80	47	178	339	142	37	0
ENST00000554459	13	44	72	34	35	29	131	104	143	0	0	0	48	71	76	0	26	99	56	104	14	0	0
ENST00000371933	3157	3379	3862	5576	6889	6443	2420	7248	3806	2393	4408	3539	5313	4070	4171	4434	5601	8415	3121	5785	7079	6006	5820
ENST00000479745	264	295	202	162	61	88	223	541	406	28	28	22	418	287	336	0	51	78	129	607	97	0	14
ENST00000492233	0	5	15	28	135	69	13	91	27	87	226	90	41	30	4	158	40	35	18	29	1	111	0
ENST00000526821	504	749	560	2508	2908	3122	467	1531	612	1625	2514	2378	764	996	1527	2483	2786	4046	1281	1122	2371	2383	1712
ENST00000534216	132	173	246	606	601	457	122	394	36	116	195	384	185	123	607	0	665	884	154	218	425	293	101
ENST00000574428	104	317	334	909	484	1134	493	435	463	574	599	668	17	676	1020	662	649	900	1281	625	724	433	971
ENST00000576409	312	384	405	996	1216	1286	202	580	256	553	1134	630	359	240	420	924	1167	1301	278	363	1078	797	973
ENST00000267485	11	18	13	55	84	80	8	31	16	0	16	0	48	34	15	27	34	59	24	23	112	82	44
ENST00000554360	341	291	410	471	383	367	309	522	359	116	197	247	617	298	359	201	295	284	190	527	426	359	288
ENST00000557660	87	63	99	31	99	100	32	140	98	35	0	19	81	43	102	22	12	24	0	134	0	22	0
MSTRG.11560.25	55	106	28	133	59	0	84	71	21	46	47	30	94	115	13	99	93	40	78	106	164	130	82
ENST00000254286	66	79	30	259	244	282	18	139	32	140	258	197	170	49	75	464	237	153	43	63	186	292	185
ENST00000545307	64	83	76	0	57	58	0	16	0	0	106	23	35	0	64	0	135	246	57	40	196	19	55
ENST00000555965	207	145	340	243	246	222	0	273	78	72	230	131	256	188	280	222	238	199	101	280	137	160	121
MSTRG.11565.12	632	652	519	120	557	637	203	907	418	0	234	508	730	570	936	14	732	923	438	957	642	387	423
MSTRG.11565.15	538	631	608	650	606	664	548	952	477	237	469	565	785	780	768	801	416	290	411	976	377	634	363
ENST00000216455	408	42	0	730	608	1020	685	599	298	826	580	346	88	211	126	743	274	1658	770	47	261	37	1217
ENST00000555743	1408	1328	1289	221	225	0	1196	1768	1619	0	261	71	1059	1358	1695	0	418	436	747	1519	354	417	30
MSTRG.11566.11	2126	1810	2221	493	883	870	1428	4166	2625	0	0	728	3412	2219	2559	0	815	0	1411	4120	1431	197	768
ENST00000355431	203	242	177	637	533	393	0	0	161	0	146	30	409	295	309	0	467	143	111	0	0	186	172
MSTRG.11572.19	68	124	190	245	318	208	247	328	174	5	144	80	262	82	158	31	37	135	76	252	50	152	102
ENST00000247194	155	83	194	329	197	180	268	146	109	125	30	332	72	116	297	366	177	262	170	145	240	104	142
ENST00000395116	24	45	43	93	72	82	15	78	22	45	41	57	46	38	41	81	66	83	15	50	43	55	84
ENST00000463432	67	13	34	36	81	51	0	186	124	53	25	23	41	99	112	33	129	148	130	120	87	100	34
ENST00000602482	41	48	60	278	450	369	0	125	22	71	323	321	170	25	52	282	238	463	46	70	504	462	454
MSTRG.11576.17	465	692	732	827	886	857	409	1386	691	411	543	591	1239	647	760	794	827	1046	364	907	1010	441	651
MSTRG.11576.18	26	97	95	8	63	6	59	71	35	12	7	74	17	98	28	13	34	72	54	48	97	79	72
MSTRG.11577.6	172	121	0	1271	1305	1172	80	354	0	761	1015	931	118	49	374	474	1280	1185	212	411	1206	555	522
ENST00000555593	26	54	210	191	179	180	0	187	161	220	253	302	106	0	309	0	262	101	0	366	42	97	74
ENST00000556007	300	268	31	321	350	318	365	492	236	203	416	447	321	367	247	337	430	335	460	482	373	265	419
ENST00000557397	265	301	0	69	151	159	234	295	162	282	123	102	146	234	261	129	180	179	218	302	182	135	159
MSTRG.11582.1	23	15	144	63	56	99	0	103	0	34	50	58	66	14	0	155	48	143	26	124	95	123	54
ENST00000261244	118	54	182	60	7	32	113	299	133	0	4	28	269	100	58	19	94	48	108	183	0	57	0
ENST00000555397	12	21	0	5	9	31	0	28	28	0	27	10	9	2	0	30	20	0	12	16	35	21	27
ENST00000619416	28	16	32	46	47	22	21	33	23	0	6	31	40	17	40	36	56	6	21	3	57	6	127
MSTRG.11583.11	22	159	14	113	85	14	0	270	63	0	0	21	129	110	25	0	51	0	0	163	43	7	46
MSTRG.11583.19	18	22	19	20	23	14	9	39	11	0	0	17	11	3	0	0	31	58	29	0	30	17	21
ENST00000555532	87	65	79	15	4	0	225	112	166	0	11	5	43	244	182	10	0	0	161	183	14	10	13
ENST00000247182	31	94	49	60	54	99	28	39	66	0	60	157	12	55	76	0	13	227	23	89	64	29	43
MSTRG.11599.1	22	25	7	123	85	158	11	7	17	99	165	147	5	25	22	95	96	224	25	15	90	75	83
ENST00000216513	95	147	189	127	171	133	131	211	165	19	79	82	187	118	236	64	81	167	56	644	44	61	106
MSTRG.11602.5	12	10	10	26	49	31	39	17	10	31	29	11	7	39	21	30	22	30	38	15	41	34	25
ENST00000325658	172	209	305	502	673	618	171	357	174	333	425	355	489	182	270	492	522	775	205	461	555	544	535
ENST00000395076	40	186	233	318	47	137	145	40	258	216	0	136	24	242	230	89	0	93	299	58	0	101	45
MSTRG.11603.18	405	710	59	907	989	724	1215	1170	797	175	223	319	916	581	1383	301	535	789	717	1941	799	381	405
ENST00000317623	171	110	222	169	193	120	101	324	203	30	82	67	272	147	138	26	102	195	21	163	85	82	136
ENST00000391611	77	139	169	64	47	78	92	169	81	28	53	28	130	118	59	47	25	33	48	105	66	80	47
ENST00000483571	124	150	168	106	85	55	66	139	40	0	0	35	203	146	176	0	28	8	60	193	58	31	23
ENST00000553513	44	51	14	30	34	26	16	45	9	0	24	4	70	76	0	0	16	0	0	72	25	7	0
ENST00000555740	193	123	125	135	366	280	65	99	130	111	206	122	206	240	152	235	86	331	80	120	236	394	227
ENST00000555929	14	52	33	0	61	40	83	31	43	26	22	26	98	21	63	85	28	15	35	31	23	16	37
MSTRG.11607.6	351	222	736	366	447	324	0	1051	247	107	232	111	1018	385	248	44	373	349	0	762	366	304	303
ENST00000216500	25	23	0	61	43	11	4	36	36	0	11	23	40	18	18	14	23	20	7	32	23	20	25
ENST00000536410	1015	1156	1226	716	994	762	418	1505	951	253	718	572	1927	1649	368	152	680	568	31	1143	812	653	568
ENST00000557751	241	385	282	76	524	391	233	577	334	329	372	209	971	243	272	260	281	275	210	633	302	239	368
MSTRG.11608.2	9	320	139	0	115	315	312	317	0	281	421	77	517	0	291	253	117	211	215	458	304	198	249
ENST00000371923	0	0	0	393	668	770	0	504	134	0	291	0	0	72	146	552	683	1068	205	245	984	646	1876
MSTRG.1161.11	122	102	0	483	725	960	236	244	69	676	370	10	75	302	147	902	1517	909	536	355	1230	1103	2093
ENST00000316754	77	55	39	160	187	141	162	418	238	0	0	38	96	63	520	0	97	75	61	161	185	132	129
MSTRG.11614.3	39	0	117	10	22	52	39	342	188	0	0	0	48	45	249	0	5	76	15	117	152	98	24
MSTRG.11614.4	8	0	0	0	55	15	0	40	0	0	62	0	0	0	0	83	9	103	78	13	67	42	20
ENST00000539616	0	0	68	120	38	88	58	204	235	213	124	100	70	82	25	0	180	103	105	364	199	0	142
ENST00000554641	19	26	42	21	15	16	0	33	23	5	9	4	7	14	9	0	4	0	19	38	16	0	0
MSTRG.11617.12	248	306	117	124	168	198	0	241	340	0	90	32	315	246	160	38	149	482	213	247	300	65	171
MSTRG.11617.19	110	51	95	121	150	82	2	130	51	89	109	117	102	80	127	209	143	286	112	129	135	85	78
MSTRG.11617.26	18	42	0	72	157	175	59	59	48	0	53	120	111	52	56	168	41	158	71	60	91	101	162
ENST00000261249	221	536	273	329	481	554	322	856	384	138	296	489	457	320	105	0	208	628	90	369	484	0	35
MSTRG.11620.1	0	0	0	288	177	199	0	0	0	80	355	111	115	0	0	522	288	155	158	119	177	527	443
MSTRG.11622.1	5	7	0	19	17	26	16	12	25	11	21	17	14	12	18	38	17	26	39	21	26	30	40
ENST00000247225	442	465	470	252	188	130	372	471	323	105	147	168	327	319	550	315	155	424	351	504	180	125	104
MSTRG.11624.2	133	419	525	635	730	700	0	774	191	205	354	358	1110	334	191	493	693	651	0	760	725	580	464
ENST00000267522	345	197	87	47	0	26	242	363	358	0	11	0	224	254	221	0	0	47	112	320	47	39	20
ENST00000620954	318	364	338	125	139	189	262	506	185	46	142	125	490	272	228	124	128	149	174	573	161	185	145
ENST00000422769	650	812	861	636	743	661	396	1527	745	232	451	456	1475	440	1022	153	701	512	414	1794	710	638	513
MSTRG.11631.2	267	92	560	191	349	428	144	429	0	441	300	47	407	55	585	853	575	794	232	393	654	591	767
ENST00000332981	26	26	91	78	36	13	707	130	78	0	0	22	0	13	172	26	13	65	91	78	39	26	104
ENST00000555082	167	179	46	230	380	628	279	1209	512	88	356	73	659	403	907	178	767	629	149	505	625	512	314
MSTRG.11635.30	12	46	112	164	112	341	0	71	0	0	1	56	311	104	0	114	37	0	17	126	148	50	13
MSTRG.11635.34	0	0	0	0	13	0	0	30	0	81	42	85	49	25	0	244	0	157	79	25	66	157	132
MSTRG.11635.4	192	157	54	196	67	57	0	223	282	43	26	0	129	273	391	45	40	95	249	239	128	97	189
MSTRG.11635.5	24	24	60	12	91	58	96	0	0	0	24	36	0	24	12	0	72	60	36	0	36	48	0
ENST00000555868	31	152	22	141	289	365	84	230	144	78	258	146	59	79	227	275	323	326	59	125	267	185	207
ENST00000216294	317	252	162	122	145	170	370	424	231	100	109	91	723	326	467	155	154	181	276	484	343	176	186
ENST00000337138	9456	9130	12997	2308	1127	936	5489	20591	7548	403	1003	1018	29592	7217	4674	150	1779	2020	2784	14855	2410	1518	853
MSTRG.11641.20	1351	1348	763	97	77	191	2549	1667	917	17	83	105	1782	2126	2714	3	76	162	1375	2349	124	143	0
MSTRG.11641.21	601	996	170	87	35	41	1203	1085	549	1	100	59	1227	865	1548	155	92	123	1028	1326	102	129	121
ENST00000298705	0	0	0	104	0	42	0	74	16	0	0	0	0	0	98	185	139	0	129	68	155	197	83
ENST00000216605	2452	833	2009	6346	5734	3767	2224	3295	1512	2781	4030	1738	1168	1305	853	1849	2220	2309	1800	1461	6265	1082	4464
ENST00000545908	19	10	5	116	80	57	17	92	18	25	62	56	11	11	26	135	26	95	16	16	80	87	34
MSTRG.11648.9	159	1160	0	7239	5083	6606	0	1486	648	1815	3736	5695	680	1184	1394	1850	4879	6255	1598	1478	2362	6024	58
ENST00000394715	19	2	30	18	49	13	11	92	37	2	0	30	40	15	49	20	44	29	80	39	45	24	15
ENST00000608382	50	78	89	209	261	212	63	178	96	81	111	88	170	62	83	170	149	212	46	98	208	173	204
MSTRG.11649.1	62	34	3	28	65	25	52	109	15	0	24	29	53	23	75	0	49	87	34	76	72	75	37
MSTRG.1165.1	6	0	0	53	91	51	0	27	0	38	12	6	3	17	14	55	140	116	14	23	138	102	205
ENST00000609125	29	15	23	20	61	28	25	55	23	0	16	19	35	13	33	36	54	43	33	40	40	37	43
ENST00000358738	69	196	84	50	20	0	135	77	74	39	0	100	13	57	75	18	23	23	149	135	31	20	0
ENST00000554015	681	636	151	552	402	203	501	1065	941	193	0	98	556	1450	661	116	220	321	566	1451	239	287	172
MSTRG.11651.1	198	0	184	0	284	0	0	813	341	0	0	0	379	209	323	163	59	145	0	333	174	115	191
MSTRG.11651.15	97	48	236	192	457	305	14	152	139	111	256	159	513	14	104	402	192	289	145	229	315	291	367
MSTRG.11651.16	462	348	765	495	673	587	370	821	236	24	297	257	1052	408	330	74	568	364	505	1062	516	501	221
MSTRG.11651.4	100	205	298	59	22	132	389	85	0	0	63	0	357	186	407	0	61	207	243	600	0	0	0
ENST00000247207	592	527	520	434	385	315	253	442	191	66	195	102	171	237	294	381	515	431	409	763	404	291	236
ENST00000394709	24	10	14	10	34	16	8	0	10	0	14	0	4	10	12	8	12	16	6	22	8	6	0
ENST00000247226	88	37	18	200	293	143	36	34	25	21	104	40	30	12	13	57	115	72	36	33	124	109	68
ENST00000471182	97	58	0	146	254	291	0	29	103	0	175	0	146	146	0	0	58	58	179	172	190	29	29
ENST00000484731	306	196	316	557	812	471	286	295	19	99	182	263	76	11	155	525	328	656	190	153	761	759	599
MSTRG.11656.1	196	126	87	264	419	238	103	151	33	24	82	40	105	38	66	13	201	357	114	134	250	281	194
ENST00000389721	62	128	76	164	220	98	99	17	0	16	5	35	31	101	0	6	21	89	9	417	48	9	41
ENST00000389722	30	41	89	1481	1439	1203	164	34	14	112	454	196	52	64	35	332	282	274	39	228	401	347	619
ENST00000445822	79	46	23	28	45	42	161	83	94	6	19	12	59	94	59	66	37	62	104	130	42	26	17
ENST00000342677	101	58	45	158	128	103	38	227	57	100	80	78	138	71	22	5	101	129	27	126	73	79	39
ENST00000557164	231	134	197	188	248	207	104	296	260	43	104	1	215	149	124	0	103	55	43	176	128	27	6
ENST00000547625	110	85	69	82	59	0	95	77	88	199	347	220	74	146	88	94	128	115	199	120	66	150	51
ENST00000548752	129	110	125	196	148	18	119	192	205	168	143	184	151	154	100	345	191	52	366	146	99	313	167
ENST00000551093	94	97	31	19	39	5	74	104	95	15	49	33	85	109	0	19	50	28	50	70	49	72	28
ENST00000551823	363	367	277	98	47	0	249	332	265	383	631	500	385	329	116	188	303	243	298	317	189	88	98
ENST00000552002	69	204	159	225	171	756	153	517	242	0	0	0	250	536	567	0	0	0	3	621	0	0	0
ENST00000607599	649	659	975	3157	3952	4707	586	1632	969	688	1550	1316	1312	1588	2573	1456	2156	4605	1077	1733	2038	1875	2880
MSTRG.11666.1	649	659	773	1350	1370	1567	622	1057	721	683	1080	1116	676	970	792	1359	1141	2185	631	717	1563	1127	1067
MSTRG.11666.21	16	22	1	62	21	32	32	29	44	24	24	29	26	56	63	36	50	41	32	33	13	54	6
ENST00000267512	104	134	261	59	45	80	77	131	102	2	41	38	168	196	143	35	135	74	20	122	78	0	46
ENST00000294338	145	54	31	76	258	191	117	553	159	89	142	25	242	180	10	15	93	46	139	155	258	244	203
ENST00000246163	42	67	76	31	46	35	75	128	110	14	24	49	50	99	68	10	44	34	49	139	38	72	39
ENST00000284165	68	64	46	29	74	45	93	149	81	0	0	15	84	78	42	0	9	14	77	174	0	18	4
ENST00000358402	1597	982	2104	726	1193	912	1606	3500	1530	186	823	531	1784	1500	2032	762	906	1505	1407	3198	1023	886	973
MSTRG.11679.12	217	253	84	301	441	717	122	165	55	188	322	201	139	103	108	100	165	291	89	278	181	174	142
MSTRG.11679.17	38	72	5	208	359	729	111	193	24	140	343	267	102	41	36	167	200	147	53	185	165	168	183
MSTRG.11679.4	90	65	110	224	172	95	23	34	14	11	58	178	0	86	123	0	37	0	94	131	82	11	22
ENST00000371884	41	2	25	45	81	40	39	141	40	36	10	8	37	35	74	14	26	39	14	63	69	40	39
MSTRG.11684.2	353	359	573	183	341	151	122	860	794	0	169	139	999	295	489	40	337	518	117	976	311	238	128
MSTRG.11684.9	1252	1282	1146	971	1372	769	974	2098	1299	261	414	359	2204	1857	1500	679	880	939	625	2943	924	1089	602
ENST00000555431	429	559	434	706	670	1119	263	1135	513	361	711	525	1241	673	484	466	647	971	707	1581	607	507	396
ENST00000555474	247	141	354	0	325	188	197	172	408	137	182	242	61	269	816	568	122	59	554	83	313	23	417
MSTRG.11685.8	178	129	95	205	155	366	144	182	155	98	285	168	207	65	228	201	207	384	146	277	371	277	133
MSTRG.11685.9	962	1013	567	1374	1073	1934	1178	1806	950	932	1521	914	2029	1056	852	1333	1158	2355	1188	2301	1246	1284	942
ENST00000256383	264	283	125	122	80	62	446	236	657	0	223	0	289	515	335	0	207	349	230	446	42	152	58
MSTRG.11686.4	2565	2149	2632	1634	1771	1499	1800	4606	1686	824	989	598	3137	2240	2894	988	1743	1821	1849	5050	1400	1370	1399
MSTRG.11686.5	1967	1525	1166	403	640	423	1530	2184	1482	138	346	226	1283	1876	1862	119	386	238	1287	2602	518	339	264
MSTRG.11686.9	1825	1696	1467	252	166	217	1860	2276	1637	78	142	300	1387	1818	1246	0	387	304	1721	2997	398	292	37
ENST00000557006	15	8	12	25	25	22	7	70	37	11	10	10	12	19	108	16	24	25	8	42	29	32	19
ENST00000329153	81	117	81	209	142	54	99	93	87	0	51	12	102	164	89	0	107	12	36	211	13	46	21
ENST00000216452	137	234	17	325	121	0	0	424	305	168	230	224	0	331	257	100	251	113	319	256	155	146	88
ENST00000261783	453	797	874	324	241	405	382	535	552	294	282	206	1080	643	426	81	194	49	266	463	123	133	45
ENST00000216456	257	322	184	436	135	288	1124	100	700	598	346	2210	47	240	661	1929	299	285	1974	538	533	370	1382
ENST00000554493	93	135	82	119	161	110	71	155	61	26	77	71	158	68	49	42	128	187	56	140	81	61	91
ENST00000554636	719	656	626	1392	1956	1900	830	1010	1045	1134	1786	1991	930	813	1276	2947	1623	1754	1545	1515	2095	1957	2294
ENST00000554659	1578	1362	1992	4808	2329	3386	1647	1312	3052	2699	4544	5230	445	2852	4266	6596	1691	6144	3347	2935	4718	3614	5355
ENST00000556461	461	568	767	1723	2312	1818	439	1383	985	1400	2079	1311	907	1321	1376	1228	1940	3496	1169	1380	2086	1797	1779
MSTRG.11697.17	0	0	0	450	146	273	193	182	125	144	236	456	414	0	0	208	0	0	0	399	334	109	239
MSTRG.11697.19	636	852	1526	259	828	666	158	1131	610	554	333	96	1196	634	598	459	720	939	461	733	539	597	604
MSTRG.11697.2	228	451	415	1151	5372	3347	0	3878	336	99	2159	0	2442	433	1519	137	4140	7370	0	1459	3048	2781	1140
MSTRG.11697.8	617	694	855	310	340	244	103	636	842	0	0	138	579	1124	355	0	271	412	175	542	212	179	0
ENST00000602865	17	32	16	66	99	46	31	33	11	35	22	10	15	19	6	8	48	48	24	19	41	33	25
ENST00000371877	28	0	0	42	40	2	55	248	16	0	0	10	86	77	0	10	33	66	11	160	28	22	22
MSTRG.11708.1	28	70	42	39	35	38	30	86	36	7	16	5	37	36	31	17	63	122	25	39	40	38	45
ENST00000439696	16425	10643	12357	18459	7864	7472	9920	20504	12909	3078	4992	1434	15962	8391	9864	563	12078	13126	6295	15977	12131	13104	5232
ENST00000555997	113	23	778	1413	2279	3576	288	364	151	4447	1333	5513	1727	157	296	6582	1285	1195	152	2112	4706	2857	2591
MSTRG.11709.4	75	43	135	48	0	0	0	89	218	0	0	94	462	45	0	0	0	0	37	238	148	130	74
MSTRG.11720.1	15	0	0	49	48	72	48	0	3	28	49	39	6	5	9	15	30	45	17	13	48	62	21
ENST00000347230	1011	796	955	1316	1209	934	903	1877	792	214	532	347	1700	1073	1435	345	821	1158	563	1370	889	693	707
ENST00000193403	1891	3701	3021	2231	1927	2484	1059	3332	2018	845	1718	1693	3878	1516	2025	2148	2307	5689	1370	3730	2442	1857	2430
ENST00000376839	3338	6802	3018	1608	1517	2099	234	8356	2969	0	584	0	6756	5751	1262	0	2913	2045	0	5956	891	1551	428
ENST00000538545	354	385	0	0	97	0	0	699	682	0	0	187	292	306	114	0	117	0	78	153	225	119	81
ENST00000544964	100	0	249	47	95	59	92	271	0	0	0	0	547	47	134	0	34	138	88	357	221	62	54
ENST00000553882	113	190	161	109	54	28	149	311	141	31	22	11	208	172	69	12	154	49	47	233	115	52	22
ENST00000556083	129	255	130	58	36	35	85	145	110	32	29	13	224	183	97	0	101	62	32	224	118	141	16
MSTRG.11737.3	197	66	1491	821	871	1009	0	0	0	234	683	701	545	0	919	1018	1898	2284	48	531	1656	511	1588
MSTRG.11737.4	733	1210	580	344	355	510	696	1160	346	377	177	541	757	1042	327	1550	341	1163	458	771	602	773	898
ENST00000554215	927	1382	939	1889	1668	1563	1034	1973	1067	564	1037	1049	1162	1244	1252	369	1603	1755	1134	1944	1513	1563	1203
MSTRG.11739.2	233	228	629	954	1080	1003	194	516	332	133	409	455	240	283	551	518	545	826	240	463	963	848	458
MSTRG.11739.8	772	824	1099	741	725	872	435	739	329	76	314	392	624	735	540	273	541	440	999	651	717	452	76
ENST00000371873	3761	4100	6246	4585	5395	4801	3593	11110	5227	2616	4033	3750	5276	5289	4756	3918	5672	11052	5407	9065	8642	6854	6518
MSTRG.1174.5	0	0	425	1646	3427	3422	0	765	0	1865	2794	2283	3301	0	174	5056	2636	3149	221	1542	3376	3956	4895
MSTRG.11745.10	0	66	0	0	635	227	0	0	24	0	0	58	39	0	643	0	56	301	19	61	286	140	300
MSTRG.11745.16	0	0	46	51	136	0	72	139	48	66	15	77	45	65	3	20	252	101	0	0	173	127	204
MSTRG.11745.22	25	23	0	331	272	423	0	60	47	54	71	153	5	0	17	156	366	886	85	53	373	254	554
MSTRG.11745.8	29	16	266	266	266	77	181	169	0	0	32	3	53	24	267	37	221	473	51	0	142	61	11
MSTRG.1175.1	54	35	84	7	37	25	66	116	64	10	36	4	55	62	43	57	56	57	122	122	32	35	61
MSTRG.11752.4	637	800	1191	683	972	996	459	1780	612	587	1029	900	2049	346	387	884	902	1664	405	2271	1341	1420	1360
MSTRG.11752.5	2068	2076	1747	904	931	1089	1498	2979	1841	735	1053	720	2505	2387	1899	895	970	1811	1683	2868	1299	1270	1165
ENST00000031146	1681	1821	1764	2057	2173	1954	1245	3199	1772	737	1497	1131	2510	1981	1843	1151	1747	2545	844	2686	2136	1821	1400
ENST00000556605	159	0	69	95	231	250	0	354	350	169	226	91	198	78	329	15	62	162	118	241	155	138	66
MSTRG.11753.14	18	0	0	63	70	250	116	60	0	0	85	104	40	0	85	773	47	382	36	107	204	174	227
MSTRG.11754.3	3154	2048	1560	1122	1068	573	2341	5423	2949	137	315	366	7437	2592	1978	134	1172	939	792	3204	1867	916	182
ENST00000409018	353	559	839	291	559	417	259	886	616	249	558	157	464	955	908	136	538	1125	487	616	630	510	229
ENST00000409675	85	0	86	248	261	450	155	192	131	95	0	268	94	0	0	377	0	716	79	226	151	176	336
ENST00000337827	11	16	10	102	189	109	0	11	1	42	46	15	3	10	6	37	45	200	8	8	190	233	48
ENST00000554929	14	0	52	42	88	58	42	44	0	31	35	0	17	20	14	0	112	0	29	47	71	86	173
ENST00000555547	17	0	27	249	551	73	377	390	238	71	68	104	302	117	5	54	468	306	71	412	0	128	129
ENST00000556184	146	145	260	372	228	246	39	1	7	100	0	89	450	15	242	88	209	0	119	0	308	144	368
ENST00000556330	120	13	84	136	99	25	175	87	71	0	29	0	79	124	250	0	115	0	30	267	16	0	0
ENST00000556587	64	112	173	342	367	183	158	191	110	146	68	36	231	103	98	71	170	120	0	296	176	74	103
ENST00000557154	0	114	365	1413	1252	780	0	219	0	438	526	603	474	15	350	785	895	510	322	240	1570	2033	825
MSTRG.11764.14	284	126	67	452	343	107	252	309	451	122	371	72	403	287	674	370	230	343	571	531	276	540	378
MSTRG.11764.16	132	62	261	44	341	85	94	284	156	0	125	39	350	171	199	0	222	327	23	393	38	0	0
MSTRG.11764.18	2226	2907	2400	4904	3487	2184	2263	3392	2046	1629	1173	1618	2883	2553	2465	514	1941	1569	1795	3684	4016	3739	1283
MSTRG.11765.1	66	58	78	59	66	45	41	112	72	24	23	25	123	56	73	31	64	29	142	152	84	102	60
ENST00000256366	352	380	451	1323	1484	1541	479	1508	698	587	857	1034	983	694	1042	1035	1561	2586	668	830	1766	1613	1520
ENST00000389912	115	103	52	200	242	182	104	167	220	105	178	164	116	139	154	297	188	475	110	152	252	319	254
ENST00000554216	98	107	34	47	18	25	27	133	67	0	0	54	97	101	20	0	0	32	26	80	0	0	0
ENST00000554366	286	228	244	225	336	372	218	422	197	183	383	258	461	259	219	506	327	378	189	471	418	397	296
ENST00000555276	369	373	258	310	256	333	431	509	363	161	392	306	382	495	371	344	268	486	339	458	361	357	370
ENST00000557612	56	23	0	36	56	57	115	124	94	159	15	83	67	81	131	11	42	53	135	62	29	69	88
ENST00000361956	13	121	60	352	117	319	24	0	0	161	22	487	2	6	50	50	115	16	11	34	0	14	0
ENST00000477943	28	33	13	19	30	28	59	23	47	19	19	29	8	26	3	18	36	42	42	27	23	12	25
ENST00000256367	87	64	130	83	137	121	149	397	293	23	39	3	188	132	184	37	44	43	51	201	467	434	100
ENST00000616634	35	25	10	73	38	68	13	58	34	15	49	57	42	43	95	95	60	75	40	66	83	74	28
ENST00000256379	26	7	43	58	30	96	18	16	35	39	53	39	55	15	59	79	39	80	29	0	31	0	40
ENST00000430055	319	313	193	205	189	159	244	559	315	23	112	115	532	426	521	127	191	155	180	592	284	269	130
ENST00000440435	217	318	268	180	55	37	363	339	295	15	32	33	277	271	429	49	118	0	119	401	49	0	77
ENST00000554691	491	174	514	704	1005	816	267	489	367	172	368	117	656	241	765	0	578	390	201	839	127	0	0
ENST00000556272	70	58	29	20	38	18	80	104	29	0	22	0	32	56	127	0	12	0	31	70	17	13	0
MSTRG.11798.31	0	586	1066	2383	644	1158	226	1594	546	492	440	0	832	0	666	1168	16	684	402	1290	968	410	1174
MSTRG.11798.39	289	256	0	403	445	472	382	326	189	158	172	233	252	373	160	14	473	121	340	304	275	281	148
MSTRG.11798.8	357	0	0	1900	2767	2218	377	0	126	512	2591	1572	177	6	0	1150	2311	2433	198	356	1129	1628	761
ENST00000318876	329	1	524	0	505	426	871	822	274	0	691	627	558	312	429	879	343	910	587	762	356	466	334
ENST00000556143	321	925	169	1048	443	657	0	490	525	510	178	175	360	785	1066	14	555	700	311	633	1014	705	491
ENST00000381232	541	206	415	155	179	158	38	872	586	28	0	15	1095	598	709	0	169	302	231	322	128	0	0
MSTRG.11804.27	11	29	0	51	24	51	101	19	0	0	0	27	28	51	19	60	36	80	50	36	166	60	0
ENST00000554737	6	26	3	21	29	14	13	13	13	4	24	0	6	12	22	21	20	33	19	17	33	15	21
ENST00000261973	50	131	218	373	397	247	90	207	120	129	167	128	170	104	210	209	282	459	66	233	352	299	322
ENST00000532483	222	327	125	60	137	0	573	324	281	26	10	0	79	180	481	0	19	22	150	378	82	42	115
MSTRG.11809.13	1028	761	1228	421	209	14	484	1529	706	3	258	64	906	479	1393	0	111	0	395	1407	187	0	51
MSTRG.11812.1	91	53	143	90	91	51	87	123	93	20	32	5	129	52	110	12	81	62	102	197	52	62	62
ENST00000324501	1029	1197	1487	1006	1315	906	859	2122	1092	363	833	549	1518	1131	1284	0	1024	1150	537	1885	822	569	215
ENST00000357710	31	2143	533	642	0	1	1822	3552	1717	279	638	31	1862	1980	2150	0	526	964	972	3657	608	91	200
ENST00000304061	298	335	299	258	126	172	395	443	229	73	173	122	333	303	166	123	103	228	240	312	190	178	142
ENST00000311148	94	129	285	198	1092	601	16	85	44	0	0	579	0	168	243	0	0	0	673	73	482	625	247
ENST00000557556	67	543	597	2466	1215	1786	381	682	40	1715	1326	1854	285	277	647	1523	1199	1428	697	587	2463	1869	1281
MSTRG.11825.1	4	25	15	87	236	105	4	54	52	11	31	84	18	22	54	9	28	72	51	21	79	93	83
ENST00000238651	44	129	177	334	218	282	116	212	58	109	170	254	31	61	163	148	74	486	387	75	221	202	78
ENST00000538782	26	114	54	112	91	126	61	74	57	0	13	32	44	10	15	0	37	0	273	52	171	43	0
ENST00000557857	110	98	185	515	1018	888	52	182	235	306	328	283	114	167	213	87	441	887	496	205	386	265	160
ENST00000613168	476	1257	1112	4950	6332	6903	1203	1019	1113	3129	4273	12502	504	1211	2393	7417	2530	6925	4082	1166	5867	4844	3825
MSTRG.11827.8	138	98	155	304	330	454	167	223	109	137	371	492	99	171	162	442	200	639	290	250	342	242	301
MSTRG.11829.1	11	12	7	76	0	0	14	8	19	21	121	87	26	26	36	66	41	102	0	18	70	79	27
ENST00000623547	46	71	67	492	567	487	82	210	115	175	242	433	94	106	170	389	172	658	208	107	449	306	229
ENST00000559759	2	41	0	94	219	107	0	42	34	64	97	12	24	38	0	0	128	207	131	12	274	264	290
MSTRG.11833.6	58	22	76	236	248	139	73	200	59	99	80	111	102	133	126	135	151	307	478	80	299	283	278
ENST00000554614	31	27	16	91	47	40	16	48	39	32	111	23	51	12	44	65	49	32	13	58	22	15	56
ENST00000535282	1290	2699	2126	1432	1562	1173	536	2723	1638	324	765	575	2908	1399	1349	403	1226	1290	818	3496	1268	936	1083
MSTRG.11837.21	0	0	507	88	412	666	0	2	0	36	333	334	0	0	190	337	445	615	357	420	653	662	657
MSTRG.11837.40	27	207	796	259	192	32	382	220	909	0	18	67	0	804	61	0	43	0	235	612	0	0	0
ENST00000553645	409	486	588	593	433	627	365	1272	646	212	18	244	861	552	469	641	659	1089	420	957	1092	444	756
ENST00000554339	15	47	14	27	15	11	39	122	51	0	18	0	22	44	30	28	0	0	59	131	0	0	12
ENST00000316836	1875	3617	3747	1076	203	260	2696	658	1456	111	390	1484	204	1725	1382	1122	155	885	1836	1465	436	301	798
MSTRG.11842.1	945	1951	1574	828	1561	2172	0	3967	1865	559	1745	232	3061	2472	1725	889	1284	2480	319	4147	1643	1427	1137
MSTRG.11843.1	399	334	275	369	212	63	574	233	131	0	47	0	224	183	340	0	123	513	250	109	359	679	0
MSTRG.11843.8	338	403	457	494	368	384	396	856	35	82	200	103	690	263	363	312	26	630	211	561	281	341	264
MSTRG.11843.9	162	115	112	367	360	183	0	390	582	85	81	0	80	366	210	40	182	184	119	369	615	390	26
MSTRG.11845.4	13	33	18	109	131	248	32	51	0	114	180	63	34	41	56	15	159	213	80	49	205	119	173
MSTRG.11845.5	13	2	15	105	52	102	7	20	6	31	124	148	13	13	32	150	85	111	40	20	100	64	77
MSTRG.11846.7	324	115	0	755	841	1004	235	819	564	387	693	655	570	485	459	696	638	953	301	587	1050	792	906
MSTRG.11849.2	438	309	267	646	781	706	439	960	277	37	576	499	206	371	577	139	670	1504	730	403	1405	878	1045
MSTRG.11849.6	1372	1369	1319	1885	3585	3332	942	1831	1846	2374	2832	2425	2785	1830	1482	3459	1853	2018	1810	2048	2923	3024	2636
MSTRG.1185.1	8	18	0	25	39	60	0	31	6	31	75	87	25	7	37	125	58	28	23	31	52	51	78
ENST00000298818	221	264	266	369	346	423	249	318	121	299	422	497	194	229	245	619	238	491	332	246	398	331	414
ENST00000556816	35	65	127	147	132	133	65	61	64	91	141	157	55	45	104	129	89	202	106	111	193	99	118
ENST00000474270	4	41	21	92	67	58	0	77	33	14	107	33	61	52	4	0	98	46	10	79	76	41	25
ENST00000481348	95	212	208	317	361	235	157	154	115	146	195	193	227	192	123	295	164	202	178	301	232	263	345
ENST00000481935	192	105	0	172	371	209	134	509	339	130	264	221	353	310	168	391	214	120	238	271	359	405	313
MSTRG.11855.6	12	55	31	12	13	10	96	49	80	0	0	0	18	0	41	0	0	0	0	82	22	19	0
ENST00000324593	1386	1248	803	315	473	312	1879	1510	985	175	451	383	818	892	1620	468	557	437	775	1377	777	246	306
ENST00000334521	932	1375	559	531	764	397	1986	2155	1457	213	499	0	1404	1124	738	161	405	440	898	2863	508	788	100
ENST00000555228	44	38	76	0	1	292	141	103	83	153	271	246	141	0	360	338	400	724	158	138	549	620	401
ENST00000556551	0	0	56	0	12	14	0	21	0	0	0	14	47	0	86	0	0	0	68	157	18	18	37
MSTRG.11856.14	106	18	111	96	262	118	20	430	0	0	0	0	161	423	204	0	143	512	76	101	0	0	124
MSTRG.11856.46	0	0	351	402	288	376	66	151	0	88	238	366	161	252	475	577	370	399	275	369	481	524	457
ENST00000286544	199	251	393	362	280	311	149	301	251	44	125	98	298	379	250	146	222	285	119	318	178	153	196
ENST00000238709	268	354	208	619	581	703	200	313	266	371	544	571	95	439	272	396	493	1043	384	370	556	261	385
ENST00000557325	94	101	101	224	86	73	74	169	53	17	48	29	86	93	58	25	49	138	66	94	58	52	40
MSTRG.11863.4	280	485	626	1757	882	997	265	723	340	377	653	584	449	593	522	348	614	1424	270	556	1061	735	742
ENST00000350259	322	232	309	1173	1403	428	34	355	233	160	204	0	141	601	443	0	433	429	692	322	489	140	0
ENST00000553458	0	100	0	219	840	519	0	62	192	285	379	422	75	75	65	673	461	453	150	13	359	346	387
MSTRG.11864.3	827	683	717	9723	8646	8740	354	793	212	5220	7768	7540	585	666	1768	3525	5891	5326	801	838	5219	4443	3159
MSTRG.11866.1	38	136	0	56	145	226	95	111	63	53	70	94	124	162	109	80	127	332	30	144	167	52	193
ENST00000261978	493	0	0	188	357	69	656	14	0	360	0	14	0	0	417	237	199	804	636	199	1617	502	1841
MSTRG.11868.11	731	2391	2498	210	503	186	658	2339	1950	168	145	262	2890	4084	135	140	537	558	316	1901	1213	1108	571
MSTRG.11868.15	207	748	188	134	130	108	0	914	817	95	39	0	1210	1948	0	0	243	169	146	887	329	238	68
MSTRG.11868.16	947	2310	2536	292	215	162	772	2022	2192	68	62	39	2184	5201	435	0	403	597	288	1735	486	694	631
MSTRG.11868.3	0	0	460	0	652	267	89	0	0	384	26	0	135	0	0	604	324	1220	236	436	1262	295	906
MSTRG.11868.6	299	1075	1328	149	716	146	0	1526	424	174	67	175	2544	1021	138	93	696	669	0	661	791	1179	598
MSTRG.11868.7	1629	2566	4897	571	688	504	1326	2900	3084	166	322	0	3031	6851	740	364	953	1387	1000	2683	1791	1526	1611
MSTRG.11868.8	22	1256	73	62	529	302	303	1319	612	627	179	469	1510	802	308	421	391	848	826	1445	1581	1363	1427
ENST00000555330	663	607	850	309	486	201	394	934	765	0	105	105	620	607	153	0	114	347	25	1107	439	164	399
MSTRG.11871.6	852	562	948	86	144	86	541	1046	708	0	195	0	1216	797	1239	0	295	66	81	1413	222	232	0
ENST00000341162	637	519	890	751	956	796	466	1013	553	646	532	573	1405	675	426	947	789	1481	360	932	1081	934	1014
ENST00000553615	792	981	826	493	493	522	817	1444	1173	127	339	280	1242	1308	920	104	510	626	451	1388	403	496	267
ENST00000325680	365	1232	715	554	378	58	894	822	762	0	134	89	386	807	888	0	426	0	397	556	0	0	0
ENST00000547879	14	41	36	58	48	81	0	78	24	10	65	35	26	10	48	24	62	114	7	23	63	145	20
ENST00000549293	891	1005	973	1343	1460	1168	769	1555	831	709	833	563	1214	895	752	385	1363	1268	446	1400	1331	1133	942
ENST00000552421	412	237	0	348	365	412	233	570	267	212	199	249	374	317	344	216	304	581	128	514	734	612	361
ENST00000554107	63	38	36	145	196	198	53	94	42	53	46	84	43	30	134	142	101	398	32	73	176	160	199
MSTRG.11877.19	770	691	902	309	339	180	258	804	741	0	106	0	834	616	557	0	0	0	484	1540	1	0	0
MSTRG.11877.20	3891	4406	4987	6753	6603	6748	3658	6136	3505	5016	4137	4771	5260	4623	4124	3695	5556	5743	2798	7215	4882	4601	4101
MSTRG.11877.9	749	925	349	1332	963	1624	827	729	840	249	1416	1369	457	1676	747	431	1539	859	427	488	1112	579	495
ENST00000555009	17	9	106	9	4	3	57	53	27	0	0	9	0	46	0	27	25	36	65	51	44	40	20
ENST00000555910	9	7	0	25	7	14	21	47	23	6	1	0	24	13	58	45	24	185	53	11	52	12	90
ENST00000266126	125	61	83	70	129	89	158	129	156	91	14	50	124	157	106	72	84	97	115	178	111	110	110
ENST00000553401	240	134	131	65	64	50	256	249	207	32	36	81	107	225	82	27	57	100	101	192	31	118	123
MSTRG.11880.5	946	840	706	605	739	634	852	1230	756	451	676	519	896	1078	915	731	505	476	825	1351	771	644	595
ENST00000553713	0	0	0	0	38	22	0	17	59	0	6	22	8	8	35	69	56	58	23	30	62	46	118
ENST00000555671	15	2	0	0	19	19	17	39	10	0	19	0	18	5	88	13	31	0	16	26	25	45	19
ENST00000556740	165	170	245	174	239	78	266	388	182	98	119	0	325	183	202	21	0	288	76	324	62	126	65
MSTRG.11883.10	24	2	30	76	63	57	85	39	15	0	80	0	14	27	0	11	48	124	76	19	106	72	56
MSTRG.11883.8	174	117	11	138	0	0	53	205	32	0	0	0	190	120	374	14	130	140	267	180	152	20	3
MSTRG.11886.1	8	2	8	20	57	35	1	12	3	9	20	9	4	3	2	41	20	12	26	13	54	54	26
MSTRG.11888.1	34	7	6	28	53	32	143	32	71	22	21	30	20	29	7	56	51	69	124	28	130	169	120
MSTRG.11889.5	15	42	37	28	45	34	49	80	7	15	18	27	74	30	40	24	17	9	31	40	46	76	35
ENST00000238616	33	36	39	151	198	237	100	176	87	184	134	141	133	92	153	177	127	391	55	106	242	198	209
ENST00000555405	0	23	0	333	867	1343	0	109	0	862	1047	732	12	0	0	1744	649	1266	96	37	1478	1654	2016
MSTRG.11891.2	907	412	0	1967	924	670	0	2480	0	635	763	1110	688	985	473	503	1322	2238	809	1391	1169	685	1070
MSTRG.11891.3	1111	2023	2446	2713	3325	2108	1944	1341	1249	253	1310	1164	1579	1612	2095	731	3145	3262	1309	1423	2082	2091	872
ENST00000303575	3165	2505	3351	5690	9130	7784	2422	6507	3275	4149	7113	4981	5635	3296	4397	9216	6736	10087	2474	5546	8906	7599	8125
ENST00000555873	79	50	0	13	28	0	0	53	0	106	0	0	34	226	18	64	0	15	124	79	59	87	54
ENST00000557670	1305	1292	1353	705	1402	1212	1622	2919	1778	674	1192	793	2545	2351	1274	796	1055	1745	1200	2492	1345	1219	927
ENST00000303562	1738	231	794	15880	17270	16609	788	881	982	10321	19858	13086	535	821	4808	21833	12511	10827	5551	3653	21930	17434	14104
ENST00000554617	57	64	74	76	133	124	37	51	61	75	244	73	41	10	22	54	143	99	38	17	41	22	113
ENST00000555242	125	0	60	164	104	100	243	46	60	41	218	62	48	24	26	58	158	91	34	15	12	14	59
ENST00000555347	658	340	937	824	1192	1314	300	612	541	251	1323	480	726	74	42	238	1267	802	250	132	516	396	539
ENST00000555686	423	398	522	1101	1100	928	640	691	779	223	1139	233	308	877	32	100	1130	566	538	217	195	0	338
ENST00000556324	52	39	126	120	114	115	86	27	75	154	205	120	45	49	21	64	102	92	27	22	84	55	104
MSTRG.11897.6	6481	3167	5895	63261	76932	73739	6285	6319	6449	40026	77897	45312	5559	5437	9351	94884	45353	35067	16374	13165	67797	58588	46324
ENST00000555795	45	4	45	0	3	9	30	18	49	0	5	3	87	0	23	19	4	9	10	14	16	78	15
ENST00000443438	383	320	663	378	529	355	102	589	357	96	268	158	374	647	319	207	218	302	311	618	233	420	292
ENST00000462129	115	23	203	144	388	335	0	278	23	175	177	13	96	114	31	0	234	183	0	191	93	205	42
ENST00000488353	29	61	86	27	41	18	75	155	47	0	8	0	149	107	89	16	5	48	30	135	4	5	31
ENST00000605895	828	849	963	1742	2131	1488	949	1910	912	933	1608	1511	986	922	970	2829	1740	3025	979	1149	2286	2057	2536
ENST00000630837	1155	1378	1368	810	844	1207	1183	1574	1051	737	994	2246	1073	1321	936	1818	828	1045	1220	2050	1052	565	893
MSTRG.119.9	226	203	234	68	91	55	270	375	314	29	26	49	293	284	232	38	56	47	197	413	57	31	6
ENST00000560419	1	5	13	74	75	105	44	41	10	7	69	51	13	12	21	69	93	133	24	16	94	117	86
ENST00000267569	219	53	0	352	343	231	408	309	220	0	132	0	172	106	221	0	229	80	471	84	180	187	149
ENST00000435893	17	11	0	14	56	27	34	43	10	0	20	23	7	10	36	0	36	33	36	13	76	16	23
ENST00000437176	11	0	0	49	75	54	81	129	21	12	16	6	33	10	28	76	46	115	27	42	84	125	119
MSTRG.11901.10	31	73	127	296	410	146	154	843	74	196	0	267	123	0	356	1375	294	836	330	136	670	135	477
MSTRG.11901.7	61	33	88	86	204	140	123	441	113	39	61	73	126	100	198	252	304	387	263	219	256	409	273
MSTRG.11901.9	153	0	0	0	19	278	940	219	89	0	100	0	0	154	67	581	237	743	164	241	1222	1308	701
ENST00000238647	768	1350	1627	2503	1161	1911	882	1067	790	555	1239	1452	959	679	827	2481	934	3251	780	613	2192	1656	1453
ENST00000619017	13	21	10	71	34	65	20	43	9	14	62	56	15	31	30	124	46	178	48	15	84	81	69
ENST00000554125	39	13	36	20	24	33	12	69	64	16	45	9	68	15	26	24	25	33	25	94	72	64	7
MSTRG.11906.17	83	71	0	0	30	2	109	99	49	43	29	22	0	43	35	44	0	0	1	87	0	0	60
MSTRG.11906.6	104	118	66	21	15	10	135	88	90	0	0	0	49	82	117	0	9	20	48	80	0	17	9
MSTRG.11906.8	0	65	135	208	114	78	0	140	100	0	43	0	230	24	104	41	103	254	62	82	184	221	71
MSTRG.11917.3	8	12	0	60	71	79	19	23	13	91	185	164	6	13	16	69	20	39	53	30	91	101	64
ENST00000361786	808	942	852	1592	1535	1206	1136	1483	763	556	1199	956	852	950	1144	893	953	1364	796	1361	1497	1413	1294
ENST00000167106	112	99	114	440	555	564	155	428	277	102	109	109	169	190	239	346	333	592	251	110	884	683	565
ENST00000251089	116	90	248	39	0	306	56	283	175	41	46	131	220	203	277	176	79	0	233	116	203	0	115
MSTRG.11926.1	291	284	176	250	620	305	334	771	413	115	237	98	285	148	310	182	231	216	263	313	135	196	334
ENST00000216468	1491	2302	2428	2151	2900	2409	1460	3279	1805	1131	1465	1670	2334	2342	2184	1287	2285	2899	892	2836	1755	1386	1954
ENST00000238667	118	6	39	190	180	109	120	178	86	7	102	113	121	111	111	43	55	210	73	611	124	113	42
ENST00000298832	93	87	440	90	403	182	0	657	331	0	183	173	305	316	86	0	225	259	0	214	122	0	291
ENST00000314067	223	243	318	184	256	100	380	413	419	235	203	264	399	549	392	626	252	530	584	562	471	464	245
MSTRG.11931.40	16	93	24	95	123	155	33	166	96	0	27	15	30	76	28	0	124	0	18	1	0	1	69
MSTRG.11931.54	96	85	0	114	144	300	87	171	17	65	141	122	152	0	87	246	187	397	109	60	158	211	413
ENST00000256319	385	807	506	689	830	910	204	486	332	529	782	743	349	387	319	822	674	1009	390	296	812	744	812
ENST00000238682	397	423	163	386	244	118	195	388	354	26	35	38	412	275	321	58	100	115	59	175	371	406	208
ENST00000554980	32	25	8	34	15	0	40	53	0	0	0	0	8	37	24	0	0	0	23	44	11	18	13
ENST00000556674	59	60	55	63	25	14	37	66	38	8	9	8	84	50	67	24	30	14	9	45	36	53	42
MSTRG.11937.3	28	46	81	147	155	90	0	53	64	40	67	23	83	73	58	36	151	92	58	74	200	294	62
ENST00000261534	194	351	298	146	67	110	120	0	0	0	6	322	0	354	0	107	143	115	103	0	174	0	0
ENST00000557675	63	73	86	35	41	32	39	126	83	0	6	11	100	128	37	15	19	20	43	121	36	14	7
MSTRG.11940.10	258	281	499	138	121	103	90	497	240	91	91	48	304	288	73	0	50	21	223	424	139	94	24
ENST00000216465	0	5	0	101	110	183	34	14	22	97	179	124	40	0	55	194	67	93	108	27	69	105	114
ENST00000553586	198	313	314	937	768	1115	84	250	189	632	1216	1274	222	340	323	1062	1144	580	424	205	785	607	577
MSTRG.11942.6	266	409	542	776	1172	948	431	805	404	241	769	538	627	654	421	401	806	720	509	599	619	479	471
ENST00000216479	599	683	492	258	269	399	1576	975	329	338	118	79	432	1171	874	139	147	541	1081	666	480	524	831
ENST00000555473	1070	644	655	254	475	554	544	1912	1076	320	298	200	1400	747	1090	257	394	899	775	2967	622	396	395
ENST00000555729	102	26	0	25	0	81	0	60	400	6	67	203	131	75	0	250	95	0	63	397	49	181	13
ENST00000556866	391	143	539	264	125	159	310	988	557	56	54	0	673	623	626	0	162	154	279	1563	107	121	13
MSTRG.11944.10	2681	1764	1793	767	772	888	2533	3334	2272	572	523	553	1898	2303	2266	837	735	1176	1950	3688	1181	958	807
ENST00000216484	901	632	1023	746	989	957	482	1548	1117	381	460	320	1008	986	883	599	410	1087	424	1502	905	744	730
ENST00000438257	139	0	201	85	51	11	179	0	304	0	0	8	573	264	71	31	42	46	3	79	40	0	16
ENST00000557057	282	310	187	262	184	162	520	504	284	0	110	66	376	331	520	64	139	224	232	583	201	158	109
MSTRG.11964.3	0	114	203	50	91	35	110	151	0	10	64	18	0	107	294	41	49	0	31	108	49	44	103
ENST00000553981	561	505	419	444	359	505	252	962	586	536	627	703	697	529	500	613	366	574	491	754	447	468	523
ENST00000557342	200	140	16	45	147	26	390	84	112	43	73	69	51	270	96	57	29	93	261	163	51	27	74
MSTRG.11967.12	146	166	100	330	157	337	171	341	177	254	329	242	175	63	175	236	232	447	149	298	323	267	280
ENST00000261531	941	866	355	374	380	448	357	578	0	0	191	0	812	674	525	0	1013	138	34	1352	47	0	0
ENST00000554775	245	0	497	379	487	651	405	938	219	202	375	566	798	119	486	415	405	666	413	988	859	931	680
MSTRG.11968.2	646	1271	792	621	700	403	837	1614	963	433	582	253	1039	857	1600	304	0	941	1113	1873	898	590	468
ENST00000371761	404	822	587	5687	3370	9175	376	301	399	5537	7806	10811	217	530	1950	4813	3980	5609	828	480	3608	3552	2389
ENST00000396148	120	259	180	1085	547	2082	83	39	44	1495	1769	2989	68	70	306	1722	718	1119	149	83	1214	863	628
ENST00000281129	48	40	30	74	108	121	48	120	62	0	0	22	61	69	152	60	92	86	67	65	49	11	93
ENST00000298171	19	24	11	54	113	38	0	3	5	136	176	23	4	12	0	5	0	3	4	12	0	0	17
MSTRG.1198.1	4	52	43	271	45	255	12	11	12	229	291	940	7	18	43	260	79	166	39	16	134	97	88
ENST00000553612	913	1138	1520	1782	1995	1904	574	2270	980	690	1444	1030	3095	854	907	1145	1656	1893	411	1860	1448	1303	1301
ENST00000618431	5	22	3	19	11	36	16	22	24	5	24	12	23	15	24	15	37	56	34	5	43	24	38
ENST00000238561	0	74	61	103	72	150	0	7	0	0	0	21	46	72	0	0	7	0	62	24	178	61	94
MSTRG.11985.7	54	33	0	21	145	0	71	96	25	70	72	143	83	10	33	151	125	167	70	32	0	20	146
ENST00000555447	8	9	16	44	82	57	3	49	9	34	6	5	13	13	30	22	21	30	79	32	36	42	29
MSTRG.1199.1	4	22	17	145	125	218	0	0	3	227	238	296	12	2	46	94	107	170	15	10	99	90	53
ENST00000336735	603	656	380	525	508	450	402	1199	616	96	311	160	845	605	616	188	466	939	364	787	530	332	407
MSTRG.11996.2	3104	3377	3549	3938	5584	4609	2606	7713	3957	1381	3205	2379	6732	3864	4335	3475	3950	7110	2435	6490	5016	3752	3925
ENST00000288774	64	155	0	236	0	321	83	67	96	0	51	173	126	141	77	257	48	161	93	125	67	300	45
MSTRG.120.6	330	312	259	628	722	885	208	570	369	461	663	374	324	322	424	473	644	1103	139	352	715	769	549
ENST00000330753	392	179	152	459	1381	964	300	817	337	183	349	87	1232	179	185	285	286	303	204	310	924	893	652
ENST00000553650	38	14	3	28	91	25	35	39	33	6	31	2	61	8	8	0	20	13	12	14	52	24	28
ENST00000554746	423	138	72	130	443	183	224	517	402	33	51	3	793	219	119	0	126	58	209	361	183	219	35
ENST00000267549	57	2	1	12	60	22	19	46	61	11	10	1	259	53	42	0	7	32	10	77	38	30	49
ENST00000261304	266	189	257	1108	1763	1614	402	647	322	367	769	743	759	294	452	793	986	816	536	349	1436	964	920
ENST00000356583	57	83	0	168	210	310	156	170	65	125	270	210	99	84	310	116	180	319	110	518	308	276	241
ENST00000393545	11	20	72	64	69	50	0	13	32	4	45	61	0	15	0	0	0	19	0	11	0	46	63
ENST00000328736	889	1382	1262	1148	2205	1300	1042	1929	1181	292	877	640	1218	1133	2233	1147	1932	3736	1607	1618	2087	1680	2315
ENST00000553531	21	100	52	92	103	71	21	182	49	0	15	7	74	70	54	0	97	133	64	172	32	120	6
MSTRG.12014.1	0	0	120	224	158	130	0	355	72	128	37	132	278	0	375	0	259	144	241	189	189	238	69
ENST00000396153	134	169	93	236	192	173	149	212	141	132	165	200	82	108	110	139	171	336	119	112	244	249	281
MSTRG.1202.5	445	258	590	359	450	469	565	862	228	216	354	377	278	270	320	701	235	259	259	775	617	809	493
MSTRG.1202.6	428	1113	0	880	1036	1005	262	933	433	97	771	502	801	623	782	213	1159	1395	740	775	896	179	633
MSTRG.12020.18	381	686	682	332	431	172	0	513	315	56	231	55	616	554	245	243	313	423	182	538	218	232	68
ENST00000345097	1363	1196	1568	5221	6475	4173	1613	4538	3252	780	3653	1627	2443	1212	2618	819	5220	4442	2014	3639	4966	3302	1845
ENST00000555353	0	30	0	74	119	104	61	128	0	39	70	55	0	120	116	0	137	48	189	23	100	20	78
ENST00000555658	10	16	0	12	32	21	0	20	4	11	23	40	18	12	18	16	13	14	13	24	16	11	10
ENST00000556609	22	47	15	79	62	49	9	69	35	5	66	53	46	63	59	40	58	72	37	44	40	46	8
MSTRG.12022.1	0	47	24	0	24	12	0	0	0	5	0	0	10	0	17	0	15	59	53	36	10	25	35
MSTRG.12022.4	325	617	900	5677	8466	7792	503	2443	8	3613	5797	5414	1056	1577	1903	6315	7564	8391	1483	1225	8373	7947	7262
ENST00000555562	33	53	43	194	201	223	80	58	76	291	229	217	43	73	112	228	209	290	221	104	208	236	297
ENST00000251038	133	152	150	283	434	361	218	331	197	134	378	282	230	137	248	272	333	532	81	192	400	383	371
ENST00000336693	0	0	261	39	193	72	0	221	297	0	0	0	352	199	418	0	70	0	141	505	147	117	68
ENST00000393514	345	391	164	385	177	162	262	372	159	12	277	259	268	489	235	0	262	28	409	511	154	212	109
MSTRG.12038.19	379	385	608	870	1150	858	308	787	299	244	607	473	789	144	360	525	859	764	273	651	958	770	617
ENST00000554922	104	75	247	46	86	72	21	62	47	0	17	25	84	0	31	0	10	2	11	105	10	8	2
ENST00000335725	96	151	0	189	134	136	65	303	75	67	112	87	120	141	132	131	170	255	0	152	206	232	188
ENST00000393454	297	385	539	99	86	125	336	785	368	75	44	96	429	394	219	0	60	176	130	646	74	0	71
ENST00000543772	2041	2080	2175	1349	2000	1302	1549	3665	2002	520	1197	1328	3864	2425	2524	1224	1891	2282	1118	4427	1984	1078	740
MSTRG.12045.5	1356	1369	1594	781	1204	1039	2292	2545	1677	787	1122	616	2086	2246	652	1439	1286	1241	2377	2544	881	1191	1557
ENST00000354366	135	161	89	104	125	112	217	229	208	23	85	34	168	117	146	69	90	114	50	169	75	71	87
ENST00000553409	9	0	0	277	115	45	176	241	196	71	116	75	258	199	0	0	121	226	53	212	105	55	65
ENST00000556189	118	235	198	0	116	123	48	122	42	0	16	0	90	46	252	68	0	0	90	111	52	61	23
MSTRG.12047.8	72	88	77	21	27	30	14	51	33	10	0	0	72	42	138	0	16	1	48	90	0	0	0
ENST00000356978	2341	2646	4020	7377	10944	11557	3320	9927	4892	4090	8528	5948	4282	4156	8556	19526	11758	29997	6939	5403	17521	16125	17994
ENST00000553542	1002	1147	1568	598	404	147	877	1847	1696	331	0	164	1389	1134	2128	0	258	78	760	1538	179	0	250
ENST00000553630	584	676	1508	1695	1506	1503	1438	1491	1432	1472	1294	592	1285	1507	2589	1870	1306	3030	1203	2344	1745	1945	1837
ENST00000328459	23	27	26	8	10	13	19	33	38	0	17	8	33	37	36	7	16	12	25	40	22	17	10
ENST00000553972	147	117	0	241	370	394	302	168	218	103	137	2	71	306	6	137	373	709	326	104	445	63	212
ENST00000554462	60	112	104	123	78	90	78	138	80	0	24	30	139	241	98	39	66	228	88	112	167	70	125
[truncated: 32,726 more rows]
