# Supplementary material for: Transcriptome Profiles of Human Visceral Adipocytes in Obesity and Colorectal Cancer Unravel the Effects of Body Mass Index and Polyunsaturated Fatty Acids on Genes and Biological Processes Related to Tumorigenesis
Source: Front Immunol. 2019 Feb 19;10:265. doi: 10.3389/fimmu.2019.00265 (PMC6389660; doi:10.3389/fimmu.2019.00265)
Supplement: Supplementary file 5 [file Data_Sheet_5.xls]

## Sheet: Shared genes Ob-NwCRC
Supplemental Data 5: GO and KEGG Pathway enrichment analysis of DET shared by different conditions
"Ob_Nw" 216	"NwCRC_Nw" 416	64 common elements in "Ob_Nw" and "NwCRC_Nw":		GO common genes (64)
SEC24C	TOMM40L	PEPD		Category	Term	Count	%	PValue	FDR	Genes
FKBP5	MAGED1	ACTN1		KEGG_PATHWAY	hsa00620:Pyruvate metabolism	3	0.0307346	0.00901151	0.00901151	ALDH7A1, LDHD, ALDH3A2
DCTPP1	ATP8B4	ADIPOR2		Category	Term	Count	%	PValue		Genes
STK26	SPATA5	ELP5		GOTERM_BP_DIRECT	GO:0042981~regulation of apoptotic process	4	0.0409794	0.0356931	0.0478103	BMP3, FYN, SRA1, ACTN1
HS6ST1	DPH1	AP2B1		GOTERM_BP_DIRECT	GO:0006081~cellular aldehyde metabolic process	2	0.0204897	0.0367226	0.0478103	ALDH7A1, ALDH3A2
RBM24	SFXN4	RHOT1		GOTERM_BP_DIRECT	GO:0002576~platelet degranulation	3	0.0307346	0.0478103	0.0478103	CD9, ACTN1, ECM1
TAGLN	TRA2B	CHKB		Category	Term	Count	%	PValue		Genes
SHF	CRBN	RNASEK		GOTERM_CC_DIRECT	GO:0005829~cytosol	22	0.225387	0.000669205	0.001338	FUOM, CCDC88A, NT5C3B, TBC1D10A, CHKB, AP5S1, CYTH4, ACTN1, PSMA1, AP2B1, ALDH7A1, EIF3G, HTRA2, PDE7A, KLC1, FYN, RIPK3, RHOT1, CA3, XAF1, HPGD, NFATC1
RCSD1	PSAP	LTBP2		GOTERM_CC_DIRECT	GO:0070062~extracellular exosome	17	0.174162	0.0105123	0.0105123	BMP3, TM7SF3, PEPD, LTBP2, STK25, TBC1D10A, ACTN1, RFNG, ECM1, ALDH3A2, CD9, PSMA1, ALDH7A1, LAT2, HPGD, AUP1, MEST
PSEN1	TMEM55B	HPGD		Category	Term	Count	%	PValue		Genes
PPP1R12B	TSTA3	HTRA2		GOTERM_MF_DIRECT	GO:0003713~transcription coactivator activity	5	0.0512243	0.010375	0.010375	MMS19, SRA1, RIPK3, FHL2, NR1H3
CALM3	GBP2	FUOM
MKL2	MLST8	AIDA
COPE	NSMCE2	GSE1
MAP3K13	PLIN1	PRG4
AHSA2	ANAPC5	MEST
PTP4A2	DUSP3	SRA1
FHL1	SH3D19	CCDC69
TBC1D14	RBBP8	LPHN1
ZNF501	MRPL43	MARCH7
DEK	USP34	SLFN11
SNRPD3	HNRNPUL1	PPP1R13L
ARHGEF1	DCAF8	PDE7A
RAB10	KIF1B	L3MBTL2
CAPN10	TMEM234	FAM47E-STBD1
GRAMD1B	STARD13	U2AF1L4
ISCU	AK3	KLC1
TM2D1	CHD8	ALDH3A2
UBXN1	SETD6	ALDH7A1
IRF9	VPS13D	MMS19
SAFB2	CLIP1	FUBP1
THRA	PAM	TSPAN5
DUS1L	HSPH1	CYTH4
ABCA10	CHD4	LAT2
GATA2	DENND4A	CCDC88A
NUDT21	NCEH1	RIPK3
IL1RAP	MAN2A2	EIF3G
ITGA1	ARHGEF18	PSMA1
SPG20	EXOC3	TM7SF3
SPRED3	CEP120	ECM1
DDAH2	ZNF525	CCL20
MTG1	ECM2	RFNG
GMPR2	PHF11	XAF1
LDHB	ZNF3	ZNF345
MBNL1	PCID2	NR1H3
AKR1C1	BCAP31	BMP3
UTP15	RBMS3	AUP1
ZNF200	AMPD2	STK25
MED15	OAZ2	GRASP
NUP98	RNF40	FHL2
VPS37A	RNF38	ILF3
MPHOSPH10	CBY1	CD9
THAP8	LRIG1	NFATC1
AGO3	ENTPD4	LDHD
LEP	LETMD1	C1orf86
TPP1	HNRNPH3	POP5
DDX50	NDUFV1	TBC1D10A
COL12A1	SLC35E1	ZNF383
GTF2A2	ECSIT	AP5S1
PDE4DIP	SLC12A4	NT5C3B
ABLIM1	DYM	FYN
MORN1	ATP5S	SLC39A10
TCTN1	ADAM15	CA3
RNH1	SLC39A7	SLC29A4
WDR25	TMEM231
RASL11A	FOXN3
ENPP2	NECAP1
FSTL1	ABCA2
MRPS34	TMEM63B
LIN54	NAPG
RASGRF2	SAT1
NFATC2	NKIRAS1
SERF1B	PDE1A
CWC22	RPS18
ELP3	ABHD5
TEN1-CDK3	ATP2B4
RNF7	SRSF5
USP48	CTNNBL1
NAPA	NXPE3
TRIM28	FTSJ1
OBFC1	ARMCX5
SLX1A	NACA
TFG	CEP63
ACOT1	BEX4
SLC25A33	NRD1
IARS	ANAPC16
IQCE	SORBS3
MDH2	HSPA4
JAGN1	NR4A1
SSBP1	NEK9
NELFE	RSBN1
DMTF1	MRPL20
SLC22A17	PCYT2
NAB1	ENY2
RFC2	OGFOD1
N4BP1	TIMM44
ARHGEF9	TALDO1
DENND4C	SNX16
MAP3K10	CHCHD6
ECHDC2	TMEM59
ACAD10	C2orf43
RPS17	GNB2
CCDC106	SEPT11
HOMER3	CWF19L2
SPATA7	PTCD2
C4orf32	ERI1
GTPBP3	KIAA1456
RHOQ	CYBRD1
ZDHHC16	WHSC1
S100A16	ENOX2
WT1	SNX10
RPRD2	CTH
NID2	MPV17
PKN1	SH3YL1
GPSM2	DOK3
PYCARD	EPHB6
NT5C3A	CTPS2
CUL9	SMAD6
LRCH4	TNFSF10
THAP1	ABHD6
SEC31A	SLC4A2
PYGO2	CCNG1
S100PBP	KDM4B
USP3	HGS
NDFIP2	RAPGEF4
IDO1	POLR1D
HCFC1R1	ATP5A1
ARAP1	STAT1
LAMTOR4	FAM47E
EMC9	NNT
YIPF2	LRPPRC
MASTL	ZNF664
OCIAD1	THNSL2
CH507-42P11.8	NOP56
PCDH1	PGS1
C2orf74	TBCB
CLTA	ETV2
RIC1	OCRL
IL18	BUD31
TSHR	ZNF559
PAQR3	TPSAB1
PAXIP1	MKL1
TSR3	DHRSX
TBC1D1	TRABD
ORC4	LARP7
PRELID2	SYN1
CABLES1	MDC1
ROGDI	FZD6
C3	MRRF
ZNF880	ACP1
PPDPF	DZIP3
ARF1	RALY
LMCD1	ANGPT1
UBE2D1	GLYR1
SPATA13	REC8
ACACB	EPPK1
HM13	CGRRF1
UBE2E3	GPBP1L1
NGLY1	PI4KA
UBE2H	COQ10B
CMC1	PREB
ZNF45	LMNA
CTU2	ANKRD46
MEDAG	ABL2
ACOX3	SPRED1
PKDCC	PCGF1
ALMS1	PLEKHA4
BATF2	OLFML2B
FCGRT	ZKSCAN1
LENG8	GPR132
ARV1	MSLN
FIGNL1	CITED2
TNIP1	RFTN1
KCTD1	KHNYN
CRIP2	TMEM214
FBXO27	AMZ2
HERPUD1	DCAF6
SLC27A6	LARP4
SRM	POMT2
CCNDBP1	TMEM129
GOLGA6L4	TXNDC11
GYPC	EPC1
CD36	IAH1
DIS3L2	MGAT1
IFIT1	YWHAZ
EMC8	EPB41L1
STAMBPL1	ADAMTSL4
AGPAT3	CCR7
SRPX	CIRH1A
FAM136A	FAM206A
ZNF391	TGFBR2
MECP2	CHMP3
FMO5	CCND3
RAB38	NOTCH2NL
LRFN5	APRT
FANCD2	SCUBE2
MAGOHB	ZNF117
SCP2	LRRN3
DNAJC10	CNN2
NELFCD	ZNF251
SLC35B1	RPS6KA1
UBE2D3	ISLR
LRRC37A2	ATRN
EOGT	MAPRE3
USP16	NCF4
UBR5	FCGR3A
TMEM259	ACTG1
IGF1	IGSF3
PSMA2	PTPRU
NCAPH2	PEAR1
ACOT9	ABL1
GDI2	MPI
FKBP1A	RTTN
PRDM1	TPT1
STK11	FAM193B
HLA-F	PHYKPL
	ZNF334
	PDCL3
	KAT6B
	NRF1
	PIK3CD
	ARID3B
	RIN3
	INTS6
	PATZ1
	NOMO3
	GOLGA2
	TCEB1
	TEF
	CREB1
	PRIMPOL
	RBM26
	SPATA2
	TMEM204
	MRPL37
	PFAS
	CFI
	PGM1
	GCFC2
	POLR2J3
	CARS
	MRPS30
	PAPD4
	PARD3B
	PNPLA8
	SLC25A16
	NFATC4
	GPR133
	PHF20L1
	C2
	SEL1L3
	N4BP2L2
	P3H1
	SGCE
	DMXL1
	TGFB1I1
	PLA2G15
	MAZ
	CNPY3
	SH3PXD2B
	LSAMP
	HSPA2
	TUSC3
	RNF123
	IQGAP2
	ZNF668
	KIAA1217
	SEPT9
	ADH1B
	DSP
	P4HB
	ACADVL
	CLN3
	TMEM14B
	WNK1
	RRAGB
	DDX5
	BIRC6
	MPPE1
	TM9SF1
	PLD3
	WDR81
	AAGAB
	RCOR3
	FAM189A2
	CLCN7
	AFMID
	OGN
	HAUS5
	MSH6
	LGALS9
	IGSF8
	RNFT1
	ANXA2
	FAAH
	PCGF5
	TTN
	TANGO2
	SEC31B
	ADRBK1
	ANXA8
	BCOR
	ANXA6
	KLHL13
	NAALAD2
	ZBTB2
	CCR5
	NHLRC3
	NAP1L3
	LGMN
	ETFA
	SH3GLB1
	CXCR6
	AIF1L
	LGALSL
	FAM120AOS
	C16orf58
	FCGR2B
	TMEM8B
	TM2D3
	HLA-B
	NXT2
	GCNT1
	GLT8D2
	C12orf29
	CYP2S1
	LIAS
	BAZ2A
	SH3BP5
	CD2
	CTSB
	PARP3
	NRM
	PRKAG2
	SNCAIP
	NUTM2A
	LRRN4
	INPP5D
	ATP1A4
	CLDN12
	SERPINA3
	VAMP8
	OTUD6B
	SPX
	XXbac-BPG246D15.9
	UPRT
	PIGA
	PCK1
	ZNF433
	FAM192A
	FCHO1
	PHLDA3
	TGFB3
	TFAP2C
	ZMIZ2
	APOBEC3G
	ELF2
	CAST
	CD53
	TCHH
	TLE3
	RBBP6
	CTSV
	ANKMY2
	PSMC6
	KLF4
	CPNE1
	VPS53
	TYK2
	LAMB2
	SNX17
	AK2
	KTN1
	USP45
	FAM13C
	ARHGAP30
	RPS16
	MFGE8
	PLEKHM1
	SMOC2
	PHLDB1
	CPXM1
	DCN
	PPP1R8
	LRRN1
	KIAA1841
	PPP1R26
	KDM8
	RNASE1
	NFKBIZ
	POLD1
	WASF1
	HSD17B4
	SLC35C2
	KRCC1
	ELP6
	ALDH1A2
	KANSL1
	VEZT
	ACVR1
	PSMG1
	DDX42
	MS4A6A
	LY75
	MERTK
	DIO2
	SMARCD3
	KDM6A
	CLPTM1L
	SDR39U1
	MUC16
	EFCAB6
	ARL16
	BRD1
	DOC2B
	CLDN15

## Sheet: Shared genes NwCRC-ObCRC
Supplemental Data 5: GO and KEGG Pathway enrichment analysis of DET shared by different conditions
"ObCRC_Ob" 517	"NwCRC_Nw" 400	80 common elements in "ObCRC_Ob" and "NwCRC_Nw":		GO common genes (80)
GTPBP3	TOMM40L	MMS19		Category	Term	Count	%	PValue	FDR	Genes
LIPE	ELP5	HNRNPH3		KEGG_PATHWAY	hsa00071:Fatty acid degradation	3	0.0222866	0.0144272	0.0353512	ACADVL, ALDH7A1, ADH1B
ELP3	MAGED1	ATP8B4		KEGG_PATHWAY	hsa04520:Adherens junction	3	0.0222866	0.0353512	0.0353512	ACTG1, FYN, ACTN1
CTBP1	SPATA5	FTSJ1		KEGG_PATHWAY	hsa05412:Arrhythmogenic right ventricular cardiomyopathy (ARVC)	3	0.0222866	0.0353512	0.0353512	ACTG1, LMNA, ACTN1
MPDZ	CCDC69	SLC35E1		Category	Term	Count	%	PValue		Genes
NELFE	DPH1	PRG4		GOTERM_BP_DIRECT	GO:0030154~cell differentiation	8	0.0594309	0.00388914	0.0191415	TBCB, FYN, SRA1, SPATA2, NOTCH2NL, TPT1, RFNG, FOXN3
PIAS4	SFXN4	MEST		GOTERM_BP_DIRECT	GO:0016032~viral process	6	0.0445732	0.00970307	0.0191415	PDCL3, NACA, FYN, KLC1, CREB1, MFGE8
A4GALT	CRBN	NFATC1		GOTERM_BP_DIRECT	GO:0006915~apoptotic process	8	0.0594309	0.0114849	0.0191415	PDCL3, TNFSF10, KIF1B, TMEM214, SRA1, PPP1R13L, MRPS30, ADAM15
C3	PSAP	RFNG		GOTERM_BP_DIRECT	GO:1900121~negative regulation of receptor binding	2	0.0148577	0.0300424	0.0303342	ANXA2, ADAM15
TFG	TMEM55B	CREB1		GOTERM_BP_DIRECT	GO:0098609~cell-cell adhesion	5	0.0371443	0.0303342	0.0303342	CAST, TBC1D10A, NOP56, PPP1R13L, ANXA2
SREBF1	TSTA3	SDR39U1		Category	Term	Count	%	PValue		Genes
COBLL1	NSMCE2	ACTG1		GOTERM_CC_DIRECT	GO:0070062~extracellular exosome	26	0.193151	0.000114516	0.000801612	NACA, TM7SF3, LTBP2, LGMN, CD53, ACTG1, CD9, N4BP2L2, AIF1L, TPT1, MEST, P4HB, PEPD, TBC1D10A, ARHGEF18, ACTN1, MFGE8, RFNG, ANXA2, APRT, MGAT1, TNFSF10, ALDH7A1, RPS18, GNB2, ADAM15
RASL11A	PLIN1	C1orf86		GOTERM_CC_DIRECT	GO:0031012~extracellular matrix	7	0.0520021	0.00147197	0.00515191	ACTG1, P4HB, RPS18, LTBP2, LMNA, MFGE8, ANXA2
RPL9	ANAPC5	KLC1		GOTERM_CC_DIRECT	GO:0005925~focal adhesion	7	0.0520021	0.00580685	0.0135493	ACTG1, CD9, P4HB, RPS18, GNB2, AIF1L, ACTN1
FMO5	DUSP3	NOP56		GOTERM_CC_DIRECT	GO:1903561~extracellular vesicle	3	0.0222866	0.0184771	0.032335	MGAT1, CD9, MFGE8
VPS51	SH3D19	PEPD		GOTERM_CC_DIRECT	GO:0005884~actin filament	3	0.0222866	0.0301438	0.0422013	FYN, AIF1L, ACTN1
ABCA7	RBBP8	TRABD		GOTERM_CC_DIRECT	GO:0016020~membrane	16	0.118862	0.0364893	0.0425709	MMS19, CAST, MFGE8, RFNG, ANXA2, MGAT1, ACTG1, CD9, RPS18, LARP4, ATP2B4, NRM, GNB2, KLC1, DYM, NOP56
GPD1	USP34	LTBP2		GOTERM_CC_DIRECT	GO:0005913~cell-cell adherens junction	5	0.0371443	0.0460018	0.0460018	CAST, TBC1D10A, NOP56, PPP1R13L, ANXA2
RUVBL2	HNRNPUL1	TBCB		Category	Term	Count	%	PValue		Genes
CTU2	TMEM234	LARP4		GOTERM_MF_DIRECT	GO:0005178~integrin binding	5	0.0371443	0.000945551	0.00472776	CD9, P4HB, ACTN1, MFGE8, ADAM15
NID2	STARD13	KIF1B		GOTERM_MF_DIRECT	GO:0019899~enzyme binding	6	0.0445732	0.0123341	0.0219126	MMS19, P4HB, N4BP2L2, FYN, CREB1, DYM
GYPC	AK3	TM7SF3		GOTERM_MF_DIRECT	GO:0005515~protein binding	47	0.349157	0.0142282	0.0219126	MMS19, CAST, LTBP2, TRA2B, LDHD, CTPS2, CD53, CHCHD6, RRAGB, ACTG1, N4BP2L2, CD9, ATP2B4, CCL20, KLC1, TPT1, AAGAB, SPATA2, MLST8, NFATC1, P4HB, PEPD, TBC1D10A, CREB1, SRA1, NOTCH2NL, LMNA, ACTN1, PPP1R13L, FOXN3, ANXA2, RPS18, HNRNPH3, ALDH7A1, PDCL3, TNFSF10, KIF1B, DCAF8, GNB2, TBCB, NRM, FYN, DYM, NOP56, GBP2, MRPL43, ADAM15
COL4A2	CHD8	TRA2B		GOTERM_MF_DIRECT	GO:0044822~poly(A) RNA binding	11	0.0817176	0.0175301	0.0219126	CAST, P4HB, RPS18, HNRNPH3, LARP4, TRA2B, TPT1, NOP56, MRPS30, MRPL43, ANXA2
ASS1	SETD6	LDHD		GOTERM_MF_DIRECT	GO:0098641~cadherin binding involved in cell-cell adhesion	5	0.0371443	0.032316	0.032316	CAST, TBC1D10A, NOP56, PPP1R13L, ANXA2
RPRD2	VPS13D	DYM
RAB40C	CLIP1	ATP2B4
PMEPA1	PAM	ADAM15
IST1	HSPH1	MLST8
CDS2	CHD4	TMEM214
C4orf32	DENND4A	RPS18
HLA-F	NCEH1	AAGAB
NAPA	ADIPOR2	PPP1R13L
SPEN	MAN2A2	CD53
DDR1	EXOC3	CD9
GNB2L1	CEP120	SRA1
PPDPF	ZNF525	GBP2
FBXO18	ECM2	TBC1D10A
TNFSF12-TNFSF13	PHF11	TM9SF1
RASGRF2	ZNF3	N4BP2L2
TAF11	PCID2	LGMN
NFATC2	BCAP31	CAST
EMC8	RBMS3	LMNA
TET2	AMPD2	MRPL43
HSF4	OAZ2	AIF1L
ZNF749	RNF40	APRT
SPARC	RNF38	NACA
SEC31A	CBY1	U2AF1L4
CSF3	LRIG1	ARHGEF18
C1QTNF1	ENTPD4	ALDH7A1
FBXO27	LETMD1	TMEM204
RALGAPA1	NDUFV1	LPHN1
ITGAV	ECSIT	IGSF3
ZNF426	SLC12A4	ZNF664
HMGCR	ATP5S	ZNF345
SRPX	SLC39A7	CCL20
PCDH1	TMEM231	CHCHD6
LMCD1	NECAP1	TPT1
ARL4A	ABCA2	GPBP1L1
SLC22A17	TMEM63B	PDCL3
CLDND1	NAPG	TNFSF10
SUGP2	SAT1	POMT2
STRADB	NKIRAS1	NRM
HOMER3	PDE1A	DCAF8
JOSD2	ABHD5	RRAGB
ZMYM2	SRSF5	POLR2J3
DDTL	CTNNBL1	ACTN1
SESN1	NXPE3	NOTCH2NL
ARMC5	ARMCX5	ANXA2
AFAP1L1	CEP63	MRPS30
TNIP1	BEX4	GNB2
CTAGE8	NRD1	MFGE8
COL18A1	ANAPC16	ENOX2
XPNPEP1	SORBS3	FYN
SKIV2L	HSPA4	FOXN3
PKN1	NR4A1	ADH1B
SLX1A	HTRA2	P4HB
C2orf74	NEK9	ACADVL
WDR25	RSBN1	CTPS2
ZDHHC16	MRPL20	MGAT1
RPS17	PCYT2	SPATA2
CRIP2	ENY2
NUB1	OGFOD1
NGLY1	TIMM44
CH507-42P11.8	TALDO1
EDA	SNX16
FUK	TMEM59
CMC1	C2orf43
AKAP7	SEPT11
EIF2AK1	CWF19L2
TMEM175	RNASEK
PABPC4	PTCD2
MACROD2	ERI1
CCDC106	KIAA1456
MIF	CYBRD1
HM13	WHSC1
MED18	SNX10
FO538757.2	CTH
FGFR1	MPV17
NEK1	SH3YL1
HP	DOK3
DLG1	FUOM
EXD2	EPHB6
GNB1L	SMAD6
HEBP2	ABHD6
ZBTB10	SLC4A2
NDFIP2	CCNG1
DBNL	KDM4B
RAB38	HGS
SSH1	RAPGEF4
C21orf2	POLR1D
LENG8	ATP5A1
NLGN4X	PSMA1
GDPD5	STAT1
DENND2D	FAM47E
DCAF11	NNT
MOCS2	LRPPRC
MPST	THNSL2
TMEM100	STK25
ZNF391	CCDC88A
IDO1	PGS1
MFN2	ETV2
TBC1D14	OCRL
ATP5O	BUD31
DCXR	MARCH7
RNF135	FHL2
CADPS2	ZNF559
IQCA1	TPSAB1
ATG14	MKL1
BIN1	DHRSX
PPAT	LARP7
SRSF1	RHOT1
SLC35B1	SYN1
PGLS	MDC1
CARHSP1	FZD6
CCAR2	MRRF
NFXL1	ALDH3A2
UBE2D1	ACP1
SPG20	DZIP3
TTI2	RALY
UIMC1	GSE1
USP22	ZNF383
TEN1-CDK3	ANGPT1
TMEM56	GLYR1
FCGRT	REC8
POLR2E	EPPK1
PMP22	CGRRF1
TNS2	TSPAN5
SERPINF1	PI4KA
COASY	COQ10B
BAG1	PREB
RAB24	NR1H3
SOD2	ANKRD46
ARHGEF9	ABL2
STEAP1	SPRED1
JAGN1	PCGF1
RHOQ	PLEKHA4
TMEM259	OLFML2B
IARS	ZKSCAN1
PDGFB	GPR132
DDX50	MSLN
PANK4	CITED2
CEP164	RFTN1
C6orf48	KHNYN
TMEM205	CYTH4
FAM136A	AMZ2
HLA-DPB1	DCAF6
FGD5	TMEM129
HSP90B1	TXNDC11
RALA	EPC1
RABGEF1	IAH1
CTNND1	YWHAZ
REV1	EPB41L1
CWC22	ADAMTSL4
UNG	SLC39A10
ASNS	CCR7
WIPI2	CIRH1A
ROGDI	FAM206A
ZSCAN18	TGFBR2
HUWE1	CHMP3
SAMD9L	CCND3
TYMP	SCUBE2
ACACB	ZNF117
B2M	LRRN3
AHR	FAM47E-STBD1
HECTD3	SLFN11
SIDT2	CNN2
KLHDC8B	ZNF251
NUP93	RPS6KA1
PSMB5	ISLR
CYTH2	ATRN
GATA3	MAPRE3
LCORL	NCF4
PFKFB3	FCGR3A
PSEN2	PTPRU
RPUSD3	AUP1
MAP1LC3A	PEAR1
ZNF513	ABL1
PPP1R12B	MPI
SDHA	RTTN
MTA2	FAM193B
STRAP	PHYKPL
PACRGL	ZNF334
PLA2G4C	KAT6B
S100PBP	NRF1
NSA2	PIK3CD
EIF4A1	ARID3B
CYR61	RIN3
CWC27	INTS6
THADA	PATZ1
HOXA3	NOMO3
RFXANK	GOLGA2
RBCK1	TCEB1
EPS15L1	TEF
RPS6KA3	FUBP1
C17orf53	PRIMPOL
SEMA3F	RBM26
MDM2	XAF1
USPL1	MRPL37
TNFAIP6	PFAS
EMC9	CFI
LRCH4	PGM1
SLC35A3	GCFC2
UBE2D3	CARS
MEDAG	PAPD4
ZNF768	PARD3B
GPS1	PNPLA8
HSPA12B	PDE7A
PKDCC	SLC25A16
CNIH4	NFATC4
ASAH1	GPR133
IGF1	PHF20L1
ACO2	C2
DUSP10	SEL1L3
TM7SF2	P3H1
PSMD11	SGCE
ARMC8	DMXL1
RPS13	TGFB1I1
SLC25A33	PLA2G15
EHD4	MAZ
VPS45	CNPY3
ST6GALNAC6	SH3PXD2B
TMEM208	LSAMP
VWCE	HSPA2
XRCC6	TUSC3
EIF5AL1	LAT2
MICA	RNF123
CSNK1D	IQGAP2
CCL13	ZNF668
CD164	KIAA1217
MSRA	SEPT9
NHEJ1	DSP
RPS2	AIDA
DOCK8	CLN3
TRIO	TMEM14B
AP3D1	WNK1
C9orf69	ECM1
HADHB	DDX5
CC2D1A	BIRC6
WAC	MPPE1
TMEM184B	PLD3
HCFC1R1	WDR81
N4BP1	CHKB
NUBP2	RCOR3
NOS3	FAM189A2
C1D	CLCN7
WEE1	AFMID
RCHY1	HPGD
ACVRL1	OGN
NOTCH4	HAUS5
SMIM8	MSH6
PALM	LGALS9
OXLD1	IGSF8
MT1G	RNFT1
UAP1	FAAH
VPS8	PCGF5
DGCR2	TTN
PPP1R36	TANGO2
ARHGEF7	SEC31B
ZDHHC2	ADRBK1
LDHB	ANXA8
ITIH5	BCOR
YIPF2	ANXA6
CTD-3074O7.11	RIPK3
GPBP1	KLHL13
ARID1A	NAALAD2
OGG1	ZBTB2
NUP54	CCR5
C17orf80	NHLRC3
SSH2	NAP1L3
TMEM2	ETFA
GTF3C2	NT5C3B
NCKAP1L	SH3GLB1
TIRAP	CXCR6
DUSP8	LGALSL
FBXW11	FAM120AOS
PPP2R5C	C16orf58
CES1	FCGR2B
SELE	TMEM8B
TADA3	TM2D3
LGALS3BP	HLA-B
P2RY12	NXT2
GLTSCR2	GCNT1
LIPA	GLT8D2
BCL7B	C12orf29
ORMDL3	CYP2S1
PYGO2	LIAS
HIBADH	BAZ2A
SSBP1	SH3BP5
YWHAE	CD2
PTBP1	CTSB
RAB28	L3MBTL2
FANCC	PARP3
ESD	PRKAG2
TSR3	SNCAIP
SON	NUTM2A
TBX19	LRRN4
GGA1	INPP5D
ACKR3	ATP1A4
UBE4B	GRASP
PAXIP1	ILF3
SALL2	CLDN12
ABCG2	SERPINA3
FYB	VAMP8
SARS2	OTUD6B
KLHDC4	SPX
ZNF300	XXbac-BPG246D15.9
SERPING1	UPRT
SGSM2	PIGA
MARK1	PCK1
ADCY3	ZNF433
TAZ	FAM192A
C12orf49	FCHO1
USP48	PHLDA3
KLF3	TGFB3
DMTF1	TFAP2C
ATG4C	ZMIZ2
ZC3H15	APOBEC3G
PML	ELF2
CACFD1	TCHH
MRPS34	TLE3
LRRC34	RBBP6
DSTYK	BMP3
LEO1	EIF3G
EIF2A	CTSV
MGME1	ANKMY2
COL12A1	PSMC6
MORC4	KLF4
IER3	CPNE1
TIPARP	VPS53
RETSAT	TYK2
IL1RAP	LAMB2
CREBBP	SNX17
FAM13A	AK2
PIK3C3	KTN1
APCDD1	USP45
PPP2R5D	FAM13C
PLXNA4	ARHGAP30
ZC3HC1	RPS16
DDX11	PLEKHM1
EHD1	AP2B1
MYBBP1A	SMOC2
C19orf47	PHLDB1
AGAP1	CPXM1
CLSTN2	DCN
GNAS	PPP1R8
C7orf55-LUC7L2	LRRN1
PCDH18	KIAA1841
WDR91	PPP1R26
OPTN	KDM8
ACACA	RNASE1
DHX36	NFKBIZ
MOCS1	POLD1
SMARCAD1	WASF1
IL6ST	HSD17B4
PTPDC1	SLC35C2
SCP2	KRCC1
CENPC	ELP6
NF1	ALDH1A2
RBM39	KANSL1
ATRX	SLC29A4
RP11-1212A22.4	VEZT
DCUN1D3	CA3
UBA3	ACVR1
ZNF704	PSMG1
HEMK1	DDX42
UGP2	AP5S1
GRAMD1B	MS4A6A
TRIM28	LY75
DCUN1D2	MERTK
CSDE1	DIO2
NLRC5	POP5
MYH1	SMARCD3
GALNT1	KDM6A
GCLC	CLPTM1L
GTF2F1	MUC16
THRA	EFCAB6
ADIPOQ	ARL16
AKT2	BRD1
FKBP5	DOC2B
ATXN10	CLDN15
TRMT2B
PLSCR4
ATP2C1
HS6ST1
ANKHD1
C19orf43
PLAGL1
TAF8
SNRNP35
SAP18
ARHGEF1
INTS3
TCAF1
HNRNPL
CEPT1
CALM3
FAM63B
KLHDC2
NAGK
MFSD10
AGTPBP1
PCOLCE2
NAIP
DENND4B
SIVA1
DCUN1D1
KIZ
TOM1L1
LRP3
PIK3R1
HDAC7
SRGAP2
TRAPPC12
PDS5B
NCOR2
TRAP1
IFI27L2
MRAP
GPR108
RNF138
TMEM132A
DGCR6
ELP2
LRRC45
NSMF
ITPRIP
IDS
UBL5
EIF2B5
C19orf66
TBC1D23
ZNF586
INSIG1
XPC
PTGES2
SLC5A6
PCK2
ALDH2
TTLL5
CSNK2B
ARHGAP33
S100A1
DPP3
YIPF6
SMAD2
ITGA8
FHOD3
HELQ
C7orf43
SEL1L2
RER1
AMACR
IFIT3
CCDC125
METTL23
GPN1
CDK11B
HNRNPM
FBXL5
DCTPP1
FAM104B
PTMA
GPT
MBOAT7
AZI2
ITFG1
ABCA8
HSF2
ATXN2L
HNRNPU
SPOP
OGDH
KLC2
RPS9
SRRM2
PGAM2
ITPA
MED16
CAPRIN1
C6orf89
AGFG1
PARP2
PALM2-AKAP2
PKD1
TXNL4A
DNAJB4
PNPLA2
FOS
YBEY
NCAPD2
PRLR
MAN2C1
LOX
C2CD2
DDX49
TBCK
SLC38A2

## Sheet: Shared genes Ob-ObCRC
Supplemental Data 5: GO and KEGG Pathway enrichment analysis of DET shared by different conditions
"ObCRC_Ob" 485	"Ob_Nw" 168	112 common elements in "ObCRC_Ob" and "Ob_Nw":		GO common genes (112)
LIPE	SEC24C	MMS19		Category	Term	Count	%	PValue	FDR	Genes
HNRNPH3	STK26	GTPBP3		KEGG_PATHWAY	hsa00620:Pyruvate metabolism	4	3.66972	0.00201942	0.00201942	LDHB, ALDH7A1, LDHD, ACACB
CTBP1	RBM24	ELP3		Category	Term	Count	%	PValue		Genes
MPDZ	TAGLN	NELFE		GOTERM_BP_DIRECT	GO:0002098~tRNA wobble uridine modification	3	2.75229	0.00102014	0.0477404	ELP3, GTPBP3, CTU2
ATP8B4	SHF	C3		GOTERM_BP_DIRECT	GO:0043388~positive regulation of DNA binding	3	2.75229	0.010019	0.0477404	TRIM28, CALM3, IGF1
FTSJ1	RCSD1	TFG		GOTERM_BP_DIRECT	GO:0002576~platelet degranulation	4	3.66972	0.0184458	0.0477404	CD9, CALM3, IGF1, ACTN1
PIAS4	ADIPOR2	RASL11A		GOTERM_BP_DIRECT	GO:0014904~myotube cell development	2	1.83486	0.0268073	0.0477404	IGF1, NFATC2
A4GALT	PSEN1	FMO5		GOTERM_BP_DIRECT	GO:0051289~protein homotetramerization	3	2.75229	0.0419701	0.0477404	HM13, ACACB, DCTPP1
SREBF1	ELP5	CTU2		GOTERM_BP_DIRECT	GO:0033173~calcineurin-NFAT signaling cascade	2	1.83486	0.0425492	0.0477404	NFATC2, NFATC1
COBLL1	MKL2	NID2		GOTERM_BP_DIRECT	GO:0048208~COPII vesicle coating	3	2.75229	0.0432431	0.0477404	SEC31A, TFG, NAPA
RPL9	COPE	GYPC		GOTERM_BP_DIRECT	GO:0031398~positive regulation of protein ubiquitination	3	2.75229	0.0471474	0.0477404	PAXIP1, NDFIP2, UBE2D1
VPS51	AP2B1	PRG4		GOTERM_BP_DIRECT	GO:0070886~positive regulation of calcineurin-NFAT signaling cascade	2	1.83486	0.0477404	0.0477404	LMCD1, IGF1
ABCA7	RHOT1	RPRD2		Category	Term	Count	%	PValue		Genes
GPD1	MAP3K13	C4orf32		GOTERM_CC_DIRECT	GO:0005829~cytosol	31	28.4404	0.00441383	0.0141998	LDHB, SEC31A, THRA, PPP1R12B, RHOQ, TFG, NAPA, NGLY1, IARS, UBE2D3, KLC1, HOMER3, TBC1D14, CTU2, UBE2D1, NFATC2, DCTPP1, NFATC1, ARHGEF1, TBC1D10A, ACTN1, PKN1, ACACB, IDO1, ARHGEF9, ALDH7A1, RASGRF2, RPS17, FYN, CALM3, RAB38
RUVBL2	AHSA2	HLA-F		GOTERM_CC_DIRECT	GO:0005654~nucleoplasm	27	24.7706	0.00567994	0.0141998	MMS19, THRA, FKBP5, PPP1R12B, IARS, UBE2D3, NFATC2, UBE2D1, CCDC106, TNIP1, NFATC1, SRA1, TRIM28, LMCD1, PKN1, PPP1R13L, PAXIP1, RPRD2, RPS17, DMTF1, CALM3, PYGO2, USP48, SLX1A, CWC22, NELFE, SCP2
SLC35E1	PTP4A2	NAPA		GOTERM_CC_DIRECT	GO:0005739~mitochondrion	15	13.7615	0.0175214	0.0292024	LDHB, MRPS34, CMC1, GTPBP3, SSBP1, LDHD, NDFIP2, ACACB, EMC8, ALDH7A1, FYN, CTU2, USP48, RAB38, SCP2
COL4A2	FHL1	MEST		GOTERM_CC_DIRECT	GO:0031012~extracellular matrix	6	5.50459	0.0263712	0.032964	LTBP2, RPS17, CRIP2, LMCD1, COL12A1, NID2
ASS1	CHKB	PPDPF		GOTERM_CC_DIRECT	GO:0016020~membrane	20	18.3486	0.0385423	0.0385424	MMS19, GYPC, LDHB, HM13, FKBP5, NAPA, RFNG, HLA-F, IARS, CD9, EMC8, RASL11A, SRPX, RPS17, KLC1, IL1RAP, DDX50, RAB38, SCP2, GRAMD1B
RAB40C	ZNF501	RASGRF2		Category	Term	Count	%	PValue		Genes
PMEPA1	DEK	NFATC2		GOTERM_MF_DIRECT	GO:0005515~protein binding	63	57.7982	0.00430887	0.00861774	MMS19, GYPC, LDHB, SEC31A, THRA, HM13, LTBP2, LDHD, HOMER3, FBXO27, TBC1D14, CTU2, SPG20, JAGN1, CCDC106, TNIP1, DCTPP1, ELP3, PEPD, ARHGEF1, GTPBP3, SSBP1, PKN1, ACTN1, LENG8, EMC8, ALDH7A1, EMC9, PYGO2, LRCH4, FKBP5, C3, PPP1R12B, TFG, NAPA, NGLY1, IARS, CD9, UBE2D3, N4BP1, CCL20, KLC1, UBE2D1, NFATC2, NFATC1, TBC1D10A, SRA1, TRIM28, NDFIP2, IGF1, NID2, ACACB, PPP1R13L, PAXIP1, FYN, WDR25, YIPF…
IST1	RNASEK	NFATC1		GOTERM_MF_DIRECT	GO:0030374~ligand-dependent nuclear receptor transcription coactivator activity	3	2.75229	0.032784	0.032784	SRA1, PKN1, ACTN1
CDS2	SNRPD3	EMC8
SPEN	RAB10	SEC31A
DDR1	CAPN10	FBXO27
GNB2L1	ISCU	RFNG
FBXO18	TM2D1	SRPX
TNFSF12-TNFSF13	UBXN1	PCDH1
TAF11	IRF9	LMCD1
TET2	HPGD	SLC22A17
HSF4	SAFB2	HOMER3
ZNF749	DUS1L	TNIP1
SPARC	ABCA10	C1orf86
CSF3	GATA2	KLC1
C1QTNF1	NUDT21	PKN1
RALGAPA1	HTRA2	SLX1A
ITGAV	ITGA1	C2orf74
ZNF426	SPRED3	WDR25
HMGCR	DDAH2	ZDHHC16
ARL4A	MTG1	PEPD
CLDND1	GMPR2	RPS17
SUGP2	MBNL1	CRIP2
STRADB	AKR1C1	NGLY1
JOSD2	UTP15	CH507-42P11.8
CREB1	ZNF200	LTBP2
ZMYM2	MED15	CMC1
DDTL	NUP98	CCDC106
SESN1	VPS37A	HM13
ARMC5	MPHOSPH10	NDFIP2
AFAP1L1	THAP8	TM7SF3
SDR39U1	AGO3	RAB38
CTAGE8	LEP	LENG8
ACTG1	FUOM	ZNF391
COL18A1	TPP1	IDO1
XPNPEP1	GTF2A2	TBC1D14
SKIV2L	PDE4DIP	LDHD
NOP56	ABLIM1	SLC35B1
TRABD	MORN1	UBE2D1
NUB1	AIDA	SPG20
EDA	TCTN1	TEN1-CDK3
FUK	RNH1	FCGRT
TBCB	GSE1	ARHGEF9
AKAP7	ENPP2	JAGN1
EIF2AK1	FSTL1	RHOQ
LARP4	LIN54	TMEM259
TMEM175	CCDC69	IARS
PABPC4	SERF1B	DDX50
MACROD2	RNF7	FAM136A
MIF	OBFC1	PPP1R13L
KIF1B	MARCH7	CWC22
MED18	ACOT1	ROGDI
FO538757.2	SLFN11	ACACB
FGFR1	PDE7A	CD9
NEK1	IQCE	SRA1
HP	MDH2	PPP1R12B
DLG1	L3MBTL2	S100PBP
EXD2	FAM47E-STBD1	EMC9
GNB1L	NAB1	LRCH4
HEBP2	RFC2	UBE2D3
ZBTB10	DENND4C	MEDAG
DBNL	MAP3K10	PKDCC
SSH1	ALDH3A2	IGF1
C21orf2	ECHDC2	TBC1D10A
NLGN4X	ACAD10	SLC25A33
GDPD5	SPATA7	HCFC1R1
DENND2D	FUBP1	N4BP1
DCAF11	S100A16	U2AF1L4
MOCS2	WT1	LDHB
MPST	TSPAN5	YIPF2
TMEM100	GPSM2	ALDH7A1
MFN2	PYCARD	PYGO2
ATP5O	NT5C3A	SSBP1
DCXR	CUL9	LPHN1
RNF135	CYTH4	TSR3
TRA2B	THAP1	PAXIP1
CADPS2	LAT2	ZNF345
IQCA1	USP3	USP48
ATG14	CCDC88A	DMTF1
BIN1	ARAP1	MRPS34
PPAT	RIPK3	CCL20
SRSF1	LAMTOR4	COL12A1
PGLS	EIF3G	IL1RAP
CARHSP1	MASTL	SCP2
CCAR2	OCIAD1	ACTN1
NFXL1	CLTA	GRAMD1B
DYM	RIC1	TRIM28
ATP2B4	PSMA1	THRA
TTI2	IL18	FKBP5
UIMC1	TSHR	HS6ST1
USP22	PAQR3	ARHGEF1
TMEM56	ECM1	CALM3
POLR2E	TBC1D1	FYN
PMP22	ORC4	DCTPP1
TNS2	PRELID2
SERPINF1	CABLES1
ADAM15	ZNF880
COASY	XAF1
BAG1	ARF1
RAB24	SPATA13
MLST8	UBE2E3
SOD2	UBE2H
STEAP1	ZNF45
TMEM214	NR1H3
PDGFB	ACOX3
PANK4	BMP3
CEP164	AUP1
RPS18	STK25
C6orf48	ALMS1
TMEM205	BATF2
HLA-DPB1	ARV1
FGD5	FIGNL1
HSP90B1	GRASP
RALA	FHL2
RABGEF1	KCTD1
CTNND1	HERPUD1
AAGAB	SLC27A6
REV1	SRM
UNG	ILF3
ASNS	CCNDBP1
WIPI2	GOLGA6L4
ZSCAN18	CD36
HUWE1	DIS3L2
SAMD9L	IFIT1
CD53	STAMBPL1
TYMP	AGPAT3
B2M	MECP2
AHR	LRFN5
HECTD3	FANCD2
SIDT2	MAGOHB
KLHDC8B	DNAJC10
NUP93	POP5
PSMB5	ZNF383
CYTH2	AP5S1
GATA3	NELFCD
LCORL	LRRC37A2
PFKFB3	NT5C3B
PSEN2	EOGT
RPUSD3	USP16
MAP1LC3A	UBR5
ZNF513	SLC39A10
GBP2	CA3
SDHA	PSMA2
MTA2	NCAPH2
STRAP	SLC29A4
PACRGL	ACOT9
PLA2G4C	GDI2
NSA2	FKBP1A
EIF4A1	PRDM1
CYR61	STK11
CWC27
THADA
HOXA3
RFXANK
RBCK1
EPS15L1
RPS6KA3
C17orf53
SEMA3F
MDM2
USPL1
TNFAIP6
SLC35A3
ZNF768
GPS1
HSPA12B
CNIH4
ASAH1
ACO2
DUSP10
TM7SF2
PSMD11
ARMC8
TM9SF1
RPS13
EHD4
VPS45
ST6GALNAC6
N4BP2L2
TMEM208
LGMN
VWCE
XRCC6
EIF5AL1
MICA
CSNK1D
CAST
CCL13
LMNA
CD164
MSRA
NHEJ1
RPS2
MRPL43
AIF1L
APRT
DOCK8
TRIO
AP3D1
C9orf69
HADHB
CC2D1A
WAC
TMEM184B
NUBP2
NOS3
NACA
C1D
WEE1
RCHY1
ACVRL1
NOTCH4
SMIM8
PALM
ARHGEF18
OXLD1
MT1G
UAP1
VPS8
DGCR2
PPP1R36
ARHGEF7
ZDHHC2
ITIH5
CTD-3074O7.11
GPBP1
ARID1A
OGG1
NUP54
C17orf80
SSH2
TMEM2
GTF3C2
NCKAP1L
TIRAP
DUSP8
FBXW11
PPP2R5C
CES1
SELE
TADA3
LGALS3BP
P2RY12
GLTSCR2
LIPA
BCL7B
TMEM204
ORMDL3
HIBADH
YWHAE
PTBP1
RAB28
FANCC
ESD
SON
TBX19
GGA1
ACKR3
UBE4B
IGSF3
SALL2
ABCG2
FYB
SARS2
ZNF664
KLHDC4
ZNF300
SERPING1
SGSM2
MARK1
ADCY3
TAZ
C12orf49
KLF3
ATG4C
ZC3H15
PML
CACFD1
LRRC34
DSTYK
LEO1
EIF2A
MGME1
MORC4
IER3
TIPARP
CHCHD6
RETSAT
CREBBP
TPT1
FAM13A
PIK3C3
APCDD1
PPP2R5D
PLXNA4
ZC3HC1
DDX11
EHD1
GPBP1L1
PDCL3
MYBBP1A
C19orf47
AGAP1
CLSTN2
GNAS
C7orf55-LUC7L2
TNFSF10
PCDH18
WDR91
OPTN
ACACA
DHX36
MOCS1
SMARCAD1
POMT2
NRM
IL6ST
DCAF8
PTPDC1
CENPC
RRAGB
NF1
POLR2J3
RBM39
ATRX
RP11-1212A22.4
DCUN1D3
UBA3
ZNF704
HEMK1
UGP2
DCUN1D2
CSDE1
NLRC5
MYH1
GALNT1
GCLC
NOTCH2NL
GTF2F1
ADIPOQ
AKT2
ATXN10
TRMT2B
PLSCR4
ATP2C1
ANXA2
ANKHD1
C19orf43
PLAGL1
TAF8
SNRNP35
SAP18
INTS3
TCAF1
HNRNPL
CEPT1
MRPS30
FAM63B
KLHDC2
NAGK
GNB2
MFSD10
AGTPBP1
PCOLCE2
NAIP
DENND4B
SIVA1
DCUN1D1
KIZ
TOM1L1
LRP3
PIK3R1
HDAC7
SRGAP2
TRAPPC12
MFGE8
PDS5B
NCOR2
TRAP1
IFI27L2
MRAP
GPR108
ENOX2
RNF138
TMEM132A
DGCR6
ELP2
LRRC45
NSMF
ITPRIP
IDS
UBL5
EIF2B5
C19orf66
TBC1D23
ZNF586
INSIG1
FOXN3
XPC
PTGES2
SLC5A6
PCK2
ALDH2
TTLL5
CSNK2B
ARHGAP33
S100A1
DPP3
ADH1B
YIPF6
SMAD2
ITGA8
P4HB
FHOD3
HELQ
C7orf43
SEL1L2
RER1
AMACR
IFIT3
CCDC125
METTL23
GPN1
CDK11B
HNRNPM
FBXL5
FAM104B
PTMA
GPT
MBOAT7
AZI2
ITFG1
ABCA8
HSF2
ATXN2L
HNRNPU
SPOP
OGDH
KLC2
RPS9
SRRM2
ACADVL
CTPS2
PGAM2
ITPA
MED16
CAPRIN1
C6orf89
AGFG1
MGAT1
PARP2
PALM2-AKAP2
PKD1
TXNL4A
DNAJB4
PNPLA2
SPATA2
FOS
YBEY
NCAPD2
PRLR
MAN2C1
LOX
C2CD2
DDX49
TBCK
SLC38A2
